# Supplementary material for: From Revisions to Insights: Converting Radiology Report Revisions into Actionable Educational Feedback Using Generative AI Models
Source: J Imaging Inform Med. 2024 Aug 19;38(2):1265–79. doi: 10.1007/s10278-024-01233-4 (PMC11950553; doi:10.1007/s10278-024-01233-4)
Supplement: Supplementary file 2 — Supplementary file2 (CSV 696 KB) [file 10278_2024_1233_MOESM2_ESM.csv]

report_id	dataset	preliminary_report	final_report	discrepancy_analysis	discrepancy_severity	discrepancy_type	discrepancy_teachingPoints	model_name
171	NeuroGPT	Patient Name: John Doe MRN: 123456789 Date of Exam: 2024-02-10 Exam: CT Head without contrast History: Headache and dizziness for the past two weeks. Technique: Axial and coronal images were obtained without the use of IV contrast. Findings: The brain parenchyma shows no evidence of acute infarction, hemorrhage, or mass effect. Ventricles and sulci are normal in size and configuration for the pat…	Patient Name: John Doe MRN: 123456789 Date of Exam: 2024-02-10 Exam: CT Head without contrast History: Persistent headache and dizziness for two weeks. Technique: Axial and coronal CT images obtained without contrast. Findings: The brain parenchyma is unremarkable with no evidence of acute infarction or hemorrhage. There is no mass effect. The ventricles and sulci are within normal limits for the…	The significant discrepancies between the finalized report and the preliminary report are as follows: 1. The finalized report mentions "persistent headache and dizziness for two weeks" in the history section, while the preliminary report states "Headache and dizziness for the past two weeks." The use of "persistent" in the finalized report may suggest a continuous or unrelenting nature of the sym…	1. The discrepancy regarding the description of the headache and dizziness as "persistent" in the finalized report versus "for the past two weeks" in the preliminary report is a stylistic change. The addition of "persistent" may imply a continuous nature of symptoms, but it does not fundamentally change the clinical information provided. 2. The omission of the "small, 4 mm hypodense area in the r…	The discrepancies listed between the preliminary and finalized reports can be categorized as follows: 1. The difference in wording from "Headache and dizziness for the past two weeks" to "persistent headache and dizziness for two weeks" is not an error per se but rather a clarification or emphasis on the clinical history provided by the patient. This could be considered an 'Other' type of discrep…	Based on the discrepancies outlined between the preliminary and finalized reports, there are several topics in anatomy and pathology that would be beneficial for the trainee to review: 1. **Neuroanatomy and Symptom Correlation**: The trainee should understand the significance of describing symptoms accurately in the history section. The term "persistent" implies a different clinical scenario than…	gpt-4-1106-preview
173	NeuroGPT	Original Neuroradiology Report by Trainee Patient Name: Emily Thompson MRN: 246810121 Date of Exam: 2024-02-10 Exam: MRI Brain with and without contrast Clinical History: Suspected multiple sclerosis (MS) due to recent onset of visual disturbances and numbness in the limbs. Findings: The MRI brain with and without contrast shows no evidence of acute infarction. There are no focal lesions or abnor…	Revised Neuroradiology Report by Attending Patient Name: Emily Thompson MRN: 246810121 Date of Exam: 2024-02-10 Exam: MRI Brain with and without contrast Clinical History: Evaluation for suspected multiple sclerosis given recent visual and sensory symptoms. Findings: Upon detailed review, several small periventricular white matter hyperintensities are noted on FLAIR sequences, which were not init…	The significant discrepancies between the finalized report and the preliminary report are as follows: 1. The finalized report identifies "several small periventricular white matter hyperintensities" on FLAIR sequences, which are suggestive of demyelinating plaques typical for multiple sclerosis. This finding was not reported in the preliminary report. 2. The finalized report specifically states t…	The discrepancies between the preliminary and finalized reports in this case are significant and pertain to the identification and characterization of potential demyelinating plaques, which are crucial for the diagnosis and management of multiple sclerosis (MS). Here is the analysis of each discrepancy: 1. The finalized report identifies "several small periventricular white matter hyperintensitie…	1. The discrepancy regarding the "several small periventricular white matter hyperintensities" on FLAIR sequences not reported in the preliminary report is likely a perceptual error. The trainee may have simply not seen the findings. 2. The difference in the characterization of the lesions, with the finalized report specifying that they exhibit characteristics of demyelinating plaques and the pre…	Based on the discrepancies outlined between the preliminary and finalized reports, it is clear that the trainee could benefit from a more in-depth review of certain aspects of neuroanatomy and neuropathology, particularly as they relate to demyelinating diseases like multiple sclerosis (MS). Here are some teaching points that could be addressed: 1. **Neuroanatomy of White Matter**: The trainee sh…	gpt-4-1106-preview
174	NeuroGPT	Patient Name: Michael Johnson MRN: 3344556677 Date of Exam: 2024-02-11 Exam: CT Head without contrast Clinical History: Fall with loss of consciousness. Assess for traumatic brain injury. Findings: The CT of the head without contrast reveals no evidence of acute intracranial hemorrhage, mass effect, or skull fractures. The ventricles and sulci are within normal limits for the patient's age. There…	Patient Name: Michael Johnson MRN: 3344556677 Date of Exam: 2024-02-11 Exam: CT Head without contrast Clinical History: Evaluation for intracranial injury following a fall with transient loss of consciousness. Findings: Re-examination of the CT head images shows a subtle area of hyperdensity along the tentorium, which could represent a small tentorial subdural hematoma not previously described. A…	The significant discrepancies between the finalized report and the preliminary report are as follows: 1. The finalized report identifies a "subtle area of hyperdensity along the tentorium," suggesting a small tentorial subdural hematoma, which was not described in the preliminary report. 2. The finalized report notes "a slight effacement of the adjacent sulci," indicating a localized mass effect,…	As an academic radiologist reviewing these discrepancies, I would categorize them as follows: 1. The discrepancy regarding the "subtle area of hyperdensity along the tentorium" suggesting a small tentorial subdural hematoma is a major discrepancy. This is because a subdural hematoma is a type of acute intracranial hemorrhage that can have significant clinical implications, including the potential…	1. The discrepancy regarding the "subtle area of hyperdensity along the tentorium" suggests a perceptual error, as the finding was missed in the preliminary report. 2. The failure to note "a slight effacement of the adjacent sulci" in the preliminary report also indicates a perceptual error, as this finding was not observed or reported by the trainee. 3. The statement "no evidence of acute intrac…	As an academic radiologist reviewing these discrepancies, it is clear that the trainee could benefit from a focused review on certain aspects of neuroanatomy and neuropathology, particularly related to traumatic brain injury and its imaging manifestations. Here are some teaching points that could be addressed: 1. **Anatomy of the Tentorium Cerebelli**: The trainee should review the anatomy of the…	gpt-4-1106-preview
175	NeuroGPT	Patient Name: Sarah Miller MRN: 9988776655 Date of Exam: 2024-02-11 Exam: MRI Brain with and without contrast Clinical History: Evaluation for new-onset seizures. Findings: The MRI of the brain with and without contrast does not demonstrate any evidence of acute ischemic stroke, hemorrhage, or mass effect. There is no abnormal enhancement to suggest an active infectious or inflammatory process. T…	Patient Name: Sarah Miller MRN: 9988776655 Date of Exam: 2024-02-11 Exam: MRI Brain with and without contrast Clinical History: Recent onset of seizure disorder, query etiology. Findings: Upon detailed review, there is a subtle area of cortical thickening and hyperintensity on FLAIR and T2 sequences in the left temporal lobe, which was not initially appreciated. This finding could represent a foc…	1. The preliminary report concludes with a "Normal MRI brain study with no significant abnormalities to account for the patient's seizure activity," while the finalized report identifies "Subtle left temporal lobe cortical thickening suggestive of focal cortical dysplasia" as a potential cause for the patient's seizures. 2. The finalized report mentions a "subtle area of cortical thickening and h…	As an academic radiologist reviewing the discrepancies between the preliminary and finalized reports, here is the analysis: 1. The discrepancy regarding the identification of "Subtle left temporal lobe cortical thickening suggestive of focal cortical dysplasia" in the finalized report, which was not mentioned in the preliminary report, is a major discrepancy. This is because the finding is potent…	The discrepancies between the preliminary report by a trainee and the finalized report by a more experienced radiologist can be categorized as follows: 1. The preliminary report's conclusion of a "Normal MRI brain study" versus the finalized report's identification of "Subtle left temporal lobe cortical thickening suggestive of focal cortical dysplasia" indicates a perceptual error. The trainee f…	Based on the discrepancies between the preliminary and finalized reports, it is clear that the trainee may benefit from a focused review on several key areas in both anatomy and pathology to enhance their interpretive skills, particularly in the context of seizure-related imaging findings. 1. **Temporal Lobe Anatomy**: The trainee should review the detailed anatomy of the temporal lobe, including…	gpt-4-1106-preview
176	NeuroGPT	Patient Name: David Clarkson MRN: 1122334455 Date of Exam: 2024-02-11 Exam: CT Angiography Brain Clinical History: Suspected cerebral aneurysm due to severe, sudden-onset headache. Findings: The CT angiography of the brain demonstrates no evidence of aneurysm within the visualized vessels. There is no intracranial hemorrhage, mass effect, or acute infarct. The cerebral vasculature appears patent …	Patient Name: David Clarkson MRN: 1122334455 Date of Exam: 2024-02-11 Exam: CT Angiography Brain Clinical History: Evaluation for cerebral aneurysm following acute onset of "thunderclap" headache. Findings: Upon detailed review of the CT angiography images, a small 2 mm outpouching is noted on the anterior communicating artery, suggestive of a small aneurysm that was initially overlooked. This fi…	The significant discrepancies between the finalized report and the preliminary report are as follows: 1. The finalized report identifies a small 2 mm outpouching on the anterior communicating artery, suggestive of a small aneurysm, while the preliminary report states that there is no evidence of an aneurysm within the visualized vessels. 2. The clinical history in the finalized report specifies t…	The discrepancies identified between the preliminary and finalized reports are significant and can have a substantial impact on patient management and outcomes. Here's the analysis of each discrepancy: 1. The discrepancy regarding the identification of a small aneurysm on the anterior communicating artery is a major discrepancy. Missing an aneurysm can lead to a lack of appropriate follow-up and …	1. The discrepancy regarding the identification of a small aneurysm on the anterior communicating artery is likely a perceptual error. The trainee did not see the outpouching that the final report identified as a small aneurysm. 2. The difference in the description of the headache could be considered an interpretive error or other. The trainee may have understood the severity and sudden onset of …	Based on the discrepancies outlined, it is clear that there are several key areas where the trainee could benefit from further education. Here are the teaching points for each discrepancy: 1. **Understanding of Cerebral Aneurysms:** - **Anatomy Review:** The trainee should revisit the anatomy of the cerebral vasculature, with a focus on the Circle of Willis, where many aneurysms, including those …	gpt-4-1106-preview
177	NeuroGPT	Patient Name: Olivia Benson MRN: 5566778899 Date of Exam: 2024-02-12 Exam: MRI Brain with and without contrast Clinical History: Investigation of chronic headaches and recent memory issues. Findings: The MRI of the brain with and without contrast shows no evidence of mass, acute infarct, or significant abnormal enhancement. There are multiple nonspecific white matter hyperintensities noted on FLA…	Patient Name: Olivia Benson MRN: 5566778899 Date of Exam: 2024-02-12 Exam: MRI Brain with and without contrast Clinical History: Evaluation for cognitive decline and persistent headaches. Findings: Re-evaluation of the MRI brain images with attention to the patient's clinical symptoms reveals that the white matter hyperintensities are more extensive than typically seen for the patient's age, part…	1. Clinical History Discrepancy: The finalized report mentions "cognitive decline" in addition to "persistent headaches," whereas the preliminary report only mentions "chronic headaches and recent memory issues." The inclusion of "cognitive decline" may suggest a more serious underlying condition and warrants a more thorough investigation. 2. Findings Interpretation Discrepancy: The finalized rep…	As an academic radiologist, it is crucial to assess discrepancies between preliminary and finalized reports to ensure patient safety and appropriate clinical management. Here's the analysis of the discrepancies provided: 1. Clinical History Discrepancy: This discrepancy is minor. The addition of "cognitive decline" to the clinical history in the finalized report provides a more comprehensive clin…	Based on the provided analysis of discrepancies between a trainee's preliminary report and a finalized report, we can categorize each discrepancy as follows: 1. Clinical History Discrepancy: This discrepancy does not seem to be due to a perceptual or interpretive error, nor does it appear to be typographical. It is more likely due to an incomplete or different understanding of the clinical contex…	Based on the discrepancies outlined between the trainee's preliminary report and the finalized report, it is clear that there are several areas where the trainee could benefit from further education. Here are the teaching points for each discrepancy: 1. Clinical History Discrepancy: Teaching Point: The trainee should understand the importance of a comprehensive clinical history and its implicatio…	gpt-4-1106-preview
180	NeuroGPT	Patient Name: Marcus Lee MRN: 6543210987 Date of Exam: 2024-02-14 Exam: MRI Brain with and without contrast Clinical History: Evaluation for progressive headache and visual disturbance. Findings: The MRI of the brain with and without contrast shows no evidence of acute hemorrhage, mass effect, or significant abnormal enhancement. The ventricles and sulci are within normal limits for the patient's…	Patient Name: Marcus Lee MRN: 6543210987 Date of Exam: 2024-02-14 Exam: MRI Brain with and without contrast Clinical History: Investigating causes of progressive headache and visual changes. Findings: Upon detailed review, a subtle, non-enhancing lesion is noted in the pituitary gland, which was not clearly identified in the preliminary report. This lesion measures approximately 6 mm in diameter …	1. Lesion in the pituitary gland: The finalized report identifies a subtle, non-enhancing lesion in the pituitary gland measuring approximately 6 mm, suggestive of a pituitary microadenoma, which was not mentioned in the preliminary report. 2. Mass effect on the optic chiasm: The finalized report specifically notes that there is no significant mass effect on the optic chiasm, while the preliminar…	1. Lesion in the pituitary gland: This discrepancy is minor. While a pituitary microadenoma is typically a benign lesion and not immediately life-threatening, missing it in the preliminary report could affect the patient's clinical treatment plan. The lesion's identification is important for further endocrinological evaluation and management. 2. Mass effect on the optic chiasm: This discrepancy i…	1. Lesion in the pituitary gland: This discrepancy is likely due to a perceptual error. The trainee may have missed the subtle lesion in the pituitary gland on initial review. 2. Mass effect on the optic chiasm: This discrepancy could be considered an interpretive error. The trainee saw the optic chiasm and described it as unremarkable, but may not have made a specific assessment regarding mass e…	As an academic radiologist reviewing these discrepancies, it is clear that there are several teaching points that can be addressed to help the trainee improve their reporting skills. Here are the topics and detailed teaching points: 1. **Pituitary Gland Anatomy and Pathology**: The trainee missed a lesion in the pituitary gland in the preliminary report. It is crucial to understand the normal ana…	gpt-4-1106-preview
181	NeuroGPT	Patient Name: Hannah Roberts MRN: 7890123456 Date of Exam: 2024-02-15 Exam: CT Head without contrast Clinical History: Sudden onset of left-sided weakness and aphasia. Findings: The CT head without contrast demonstrates no evidence of acute hemorrhage, mass effect, or significant midline shift. The ventricles and sulci are within normal limits for the patient's age. There is no evidence of acute …	Patient Name: Hannah Roberts MRN: 7890123456 Date of Exam: 2024-02-15 Exam: CT Head without contrast Clinical History: Acute onset left hemiparesis and aphasia, concern for cerebrovascular accident. Findings: On careful re-examination, there is a subtle area of hypoattenuation in the right middle cerebral artery (MCA) territory, which could represent an early ischemic stroke not identified in the…	1. Identification of Pathology: The finalized report identifies a subtle area of hypoattenuation in the right MCA territory suggestive of an early ischemic stroke, which was not mentioned in the preliminary report. 2. Clinical History Description: The finalized report specifies "acute onset left hemiparesis and aphasia, concern for cerebrovascular accident," which provides a more detailed clinica…	1. Identification of Pathology: This discrepancy is major. The failure to identify a subtle area of hypoattenuation in the right MCA territory suggestive of an early ischemic stroke in the preliminary report is a significant oversight. Early identification of ischemic stroke is crucial for patient management, as it may warrant urgent intervention such as thrombolytic therapy to restore cerebral b…	Based on the provided analysis of discrepancies between a trainee's preliminary report and a finalized report, we can categorize each discrepancy as follows: 1. Identification of Pathology: The preliminary report did not mention a subtle area of hypoattenuation in the right MCA territory suggestive of an early ischemic stroke. This is likely a perceptual error, as the finding was not seen or reco…	Based on the discrepancies outlined between the trainee's preliminary report and the finalized report, it is clear that there are several areas where the trainee could benefit from further education. Here are the teaching points for each discrepancy: 1. Identification of Pathology: Teaching Point: The trainee should review the imaging characteristics of acute ischemic strokes, particularly in the…	gpt-4-1106-preview
182	NeuroGPT	Patient Name: Thomas Green MRN: 1234567890 Date of Exam: 2024-02-16 Exam: MRI Brain with and without contrast Clinical History: Evaluation for chronic headaches and recent onset of tinnitus. Findings: The MRI of the brain with and without contrast shows no evidence of mass, acute infarct, or significant abnormal enhancement. The ventricles and sulci are within normal limits for the patient's age.…	Patient Name: Thomas Green MRN: 1234567890 Date of Exam: 2024-02-16 Exam: MRI Brain with and without contrast Clinical History: Chronic headaches with new onset tinnitus, assessing for underlying cause. Findings: Upon detailed review, a very small 3 mm enhancing lesion is noted in the left cerebellopontine angle, which was not clearly appreciated on the initial review. This lesion could represent…	1. Lesion Identification: The finalized report identifies a very small 3 mm enhancing lesion in the left cerebellopontine angle, which is a significant finding that was missed in the preliminary report. The preliminary report states that the cerebellopontine angle regions are unremarkable, which contradicts the finalized report's findings. 2. Possible Diagnosis: The finalized report raises the su…	The discrepancies between the trainee's preliminary report and the finalized report can be categorized as follows: 1. Lesion Identification: This discrepancy is considered major. Missing a 3 mm enhancing lesion in the left cerebellopontine angle is significant because it could represent a pathology such as a vestibular schwannoma, which may require timely intervention to prevent complications suc…	Based on the provided analysis of discrepancies between the trainee's preliminary report and the finalized report, we can categorize the discrepancies as follows: 1. Lesion Identification: This discrepancy is likely due to a perceptual error, as the trainee missed the very small 3 mm enhancing lesion in the left cerebellopontine angle. 2. Possible Diagnosis: This discrepancy could be considered a…	Based on the discrepancies outlined between the preliminary and finalized reports, it is clear that the trainee could benefit from a review of certain topics in anatomy and pathology to improve their diagnostic skills and reporting accuracy. Here are the teaching points: 1. **Lesion Identification in the Cerebellopontine Angle (CPA):** - **Anatomy Review:** The trainee should revisit the anatomy …	gpt-4-1106-preview
183	NeuroGPT	Patient Name: Thomas Green MRN: 2468135790 Date of Exam: 2024-02-16 Exam: MRI Brain with and without contrast Clinical History: Persistent headaches and recent unexplained episodes of confusion. Findings: The MRI brain with and without contrast reveals no evidence of mass, acute infarct, or significant abnormal enhancement. There are a few nonspecific white matter hyperintensities on FLAIR sequen…	Patient Name: Thomas Green MRN: 2468135790 Date of Exam: 2024-02-16 Exam: MRI Brain with and without contrast Clinical History: Evaluation for persistent headaches and cognitive disturbances. Findings: Upon detailed review, the previously described white matter hyperintensities are noted to be more extensive than typically seen for the patient's age, particularly in the frontal lobes. This patter…	1. Extent of White Matter Hyperintensities: The finalized report describes the white matter hyperintensities as "more extensive than typically seen for the patient's age, particularly in the frontal lobes," suggesting a more serious condition, while the preliminary report refers to them as "a few nonspecific white matter hyperintensities," which downplays their significance. 2. Possible Demyelina…	1. Extent of White Matter Hyperintensities: This discrepancy is minor. The extent of white matter hyperintensities can be relevant to the patient's clinical picture and potential underlying conditions. The preliminary report's description may lead to underestimation of the significance of the findings, which could affect clinical management, but it is unlikely to cause immediate harm. 2. Possible…	As an academic radiologist reviewing the discrepancies between a trainee's preliminary report and a finalized report, I would attribute the discrepancies as follows: 1. Extent of White Matter Hyperintensities: This discrepancy seems to be an interpretive error. Both reports have seen the white matter hyperintensities, but there is a difference in the assessment of their extent and clinical signif…	As an academic radiologist reviewing these discrepancies, it is clear that the trainee could benefit from further education on several key topics. Here are the teaching points for each discrepancy: 1. Extent of White Matter Hyperintensities: - **Teaching Point**: White matter hyperintensities (WMH) are commonly seen on MRI as areas of increased signal on T2-weighted images, including FLAIR sequen…	gpt-4-1106-preview
184	NeuroGPT	Patient Name: Julia Martinez MRN: 9876543210 Date of Exam: 2024-02-17 Exam: MRI Brain with and without contrast Clinical History: Follow-up evaluation for known migraines. Assess for any changes or underlying causes. Findings: The MRI of the brain with and without contrast shows no evidence of acute hemorrhage, mass effect, or significant abnormal enhancement. There are no signs of acute infarct.…	Patient Name: Julia Martinez MRN: 9876543210 Date of Exam: 2024-02-17 Exam: MRI Brain with and without contrast Clinical History: Ongoing assessment for migraine management. Rule out secondary causes. Findings: Review of the current MRI brain images confirms the absence of acute hemorrhagic or ischemic changes. The ventricular size and sulcal configuration are appropriate for age, with no abnorma…	Upon reviewing the finalized report and the preliminary report, the following discrepancies are noted: 1. Clinical History: The finalized report states "Ongoing assessment for migraine management. Rule out secondary causes," while the preliminary report mentions "Follow-up evaluation for known migraines. Assess for any changes or underlying causes." The finalized report suggests an ongoing proces…	The discrepancies noted between the trainee's preliminary report and the finalized report are as follows: 1. Clinical History Discrepancy: This discrepancy is stylistic in nature. Both statements convey the same essential information regarding the purpose of the imaging study, which is to assess the patient's migraine condition and rule out secondary causes. The difference in phrasing does not ch…	Based on the provided analysis of discrepancies between the preliminary and finalized reports, we can categorize the discrepancies as follows: 1. Clinical History: This discrepancy does not seem to be due to a perceptual or interpretive error, nor is it typographical. It appears to be a difference in the choice of words to describe the clinical scenario. The finalized report emphasizes an ongoing…	Based on the discrepancies noted between the preliminary and finalized reports, it appears that the trainee could benefit from a review of several topics to enhance their understanding and reporting skills. Here are the teaching points: 1. Clinical History Interpretation: - Teaching Point: It is crucial for radiologists to accurately reflect the clinical question or indication for the study in th…	gpt-4-1106-preview
187	NeuroGPT	Patient Name: Connor Smith MRN: 1234567890 Date of Exam: 2024-02-18 Exam: MRI Brain without contrast Clinical History: Chronic headaches, evaluate for structural cause. Findings: MRI of the brain without contrast demonstrates no evidence of mass, hemorrhage, or acute ischemic changes. Ventricles and sulci are within normal limits for age. No midline shift is observed. There are several nonspecifi…	Patient Name: Connor Smith MRN: 1234567890 Date of Exam: 2024-02-18 Exam: MRI Brain without contrast Clinical History: Assessment for underlying causes of chronic headache. Findings: Review of the brain MRI confirms the absence of intracranial mass, hemorrhage, or evidence of recent ischemic stroke. The ventricular system and cerebral sulci are normal in appearance for the patient's age. Multiple…	1. Clinical History: The finalized report uses the term "Assessment for underlying causes of chronic headache," while the preliminary report states "Chronic headaches, evaluate for structural cause." The finalized report provides a broader context for the assessment, whereas the preliminary report is more specific about evaluating for a structural cause. 2. Description of White Matter Hyperintens…	1. Clinical History: This discrepancy is stylistic. Both the preliminary and finalized reports aim to address the same clinical question regarding the cause of chronic headaches, but they phrase it differently. The finalized report uses broader language, but the clinical intent remains the same. 2. Description of White Matter Hyperintensities: This discrepancy is minor. The preliminary report is …	The discrepancies between the trainee's preliminary report and the finalized report seem to be primarily interpretive in nature rather than perceptual or typographical. Here's the breakdown: 1. Clinical History: This discrepancy is not due to a perceptual error, as both reports acknowledge the clinical history of chronic headaches. It is also not a typographical error. The difference lies in the …	Based on the discrepancies between the trainee's preliminary report and the finalized report, it would be beneficial for the trainee to review certain topics in anatomy and pathology to enhance their understanding and reporting skills. Here are the teaching points: 1. Clinical History Interpretation: - Teaching Point: The trainee should understand the importance of providing a comprehensive clini…	gpt-4-1106-preview
192	NeuroGPT	Patient Name: Natalie Chen MRN: 987654321 Date of Exam: 2024-02-19 Exam: MRI Brain with and without contrast Clinical History: Evaluation for dizziness and episodic vertigo. Findings: The MRI of the brain with and without contrast does not reveal any evidence of mass, acute ischemic stroke, or abnormal enhancement. The ventricles and sulci are within normal limits for the patient's age. There is …	Patient Name: Natalie Chen MRN: 987654321 Date of Exam: 2024-02-19 Exam: MRI Brain with and without contrast Clinical History: Investigation of persistent dizziness and episodes of vertigo. Findings: Upon detailed review, the MRI brain images confirm the absence of any mass lesions, acute ischemic changes, or pathologic enhancement. The ventricular and sulcal patterns are appropriate for the pati…	1. Clinical History Description: The finalized report uses the term "Investigation of persistent dizziness and episodes of vertigo," while the preliminary report states "Evaluation for dizziness and episodic vertigo." The finalized report implies an ongoing issue, whereas the preliminary report suggests a more general evaluation. 2. Description of Subcortical White Matter Hyperintensities: The fi…	1. Clinical History Description: This discrepancy is stylistic. Both descriptions convey the same general idea, but the finalized report specifies the persistence of symptoms, which may imply a chronic condition. However, this does not change the interpretation of the imaging findings or the clinical management. 2. Description of Subcortical White Matter Hyperintensities: This discrepancy is an a…	1. Clinical History Description: This discrepancy does not seem to be due to a perceptual or interpretive error, nor does it appear to be typographical. It is more likely a difference in the choice of wording that reflects the radiologist's interpretation of the clinical history provided. The finalized report's wording suggests a more definitive ongoing issue, which may have been inferred from ad…	As an academic radiologist, it is important to address discrepancies between preliminary and finalized reports to ensure that trainees learn to communicate findings effectively and accurately. Let's address each discrepancy and identify the relevant teaching points: 1. Clinical History Description: Teaching Point: The clinical history provided by the referring physician is crucial for guiding the…	gpt-4-1106-preview
196	NeuroGPT	Preliminary Neuroradiology Report by Trainee Patient Name: Derek Wilson MRN: 1122334455 Date of Exam: 2024-02-20 Exam: MRI Brain with and without contrast Clinical History: Assessment for memory decline and cognitive changes. Findings: The MRI brain with and without contrast shows no evidence of mass, acute ischemic changes, or significant abnormal enhancement. The ventricles and sulci are within…	Patient Name: Derek Wilson MRN: 1122334455 Date of Exam: 2024-02-20 Exam: MRI Brain with and without contrast Clinical History: Evaluation for progressive memory loss and cognitive impairment. Findings: Review of the MRI brain images confirms the absence of any mass lesions, acute ischemic injury, or pathologic enhancement. The cerebral ventricles and sulcal spaces are appropriate for the patient…	1. Clinical History Description: The finalized report uses the phrase "Evaluation for progressive memory loss and cognitive impairment," while the preliminary report states "Assessment for memory decline and cognitive changes." The finalized report implies a progression of symptoms, which may be more specific regarding the nature of the clinical concern. 2. Description of Cerebral Atrophy: The fi…	1. Clinical History Description: This discrepancy is stylistic. Both descriptions convey the same clinical concern but with slightly different wording. The finalized report's wording implies a progression, which could be seen as more specific, but it does not fundamentally change the understanding of the patient's condition. 2. Description of Cerebral Atrophy: This discrepancy is minor. The final…	The discrepancies listed between the preliminary and finalized reports do not appear to be due to perceptual errors, as there is no indication that the trainee failed to see any findings. Instead, the discrepancies seem to be related to interpretive differences and the level of detail or specificity in the communication of findings and recommendations. 1. Clinical History Description: This discre…	Based on the discrepancies identified between the preliminary and finalized reports, it would be beneficial for the trainee to review certain topics in anatomy and pathology to enhance their understanding and reporting skills. Here are the teaching points: 1. **Clinical History Description**: - **Teaching Point**: The trainee should understand the importance of precise language in clinical histor…	gpt-4-1106-preview
201	NeuroGPT	Patient Name: Alice Johnson MRN: 3344556677 Date of Exam: 2024-02-21 Exam: CT Head without contrast Clinical History: Fall with no loss of consciousness. Check for intracranial injury. Findings: The CT head without contrast shows no evidence of acute hemorrhage, skull fracture, mass effect, or significant midline shift. The ventricles and sulci are within normal limits for the patient's age. Ther…	Patient Name: Alice Johnson MRN: 3344556677 Date of Exam: 2024-02-21 Exam: CT Head without contrast Clinical History: Evaluation for intracranial injury post-fall. Findings: Review of the CT head images confirms the absence of acute intracranial hemorrhage, skull fractures, mass effect, or significant midline shift. The cerebral ventricles and sulcal margins are normal in appearance, appropriate …	Upon reviewing the finalized report and the preliminary report, there are no significant unique discrepancies between the two. Both reports convey the same findings and impressions, with only minor variations in wording that do not change the meaning or clinical interpretation of the results. The reports consistently indicate that there is no evidence of acute intracranial injury or pathology, an…	Based on the analysis provided, there are no discrepancies between the trainee's preliminary report and the finalized report. Both reports are consistent in their findings and impressions, and any variations in wording are minor and do not change the clinical interpretation of the results. Therefore, there are no missed findings to categorize as major or minor discrepancies, and no additions, sty…	Based on the analysis provided, there are no significant discrepancies between the trainee's preliminary report and the finalized report. Both reports are consistent in their findings and impressions, and the minor variations in wording do not alter the clinical interpretation. Therefore, there are no perceptual, interpretive, or typographical errors to report. Perceptual: 0, Interpretive: 0, Typ…	Given the analysis of discrepancies provided, it appears that the trainee's preliminary report and the finalized report are in agreement with no significant discrepancies noted. Both reports indicate no evidence of acute intracranial injury or pathology and describe the normal appearance of cerebral structures. Since there are no discrepancies, this suggests that the trainee has a good grasp of t…	gpt-4-1106-preview
203	NeuroGPT	Patient Name: Benjamin Clark MRN: 9988776655 Date of Exam: 2024-02-22 Exam: MRI Brain with and without contrast Clinical History: Persistent right-sided headaches and photophobia. Findings: The MRI of the brain with and without contrast reveals no evidence of mass, acute ischemic stroke, or significant abnormal enhancement. The ventricles and sulci are within normal limits for the patient's age. …	Patient Name: Benjamin Clark MRN: 9988776655 Date of Exam: 2024-02-22 Exam: MRI Brain with and without contrast Clinical History: Evaluation for chronic right-sided headaches and photophobia. Findings: Upon review, the MRI brain images confirm the absence of mass, acute ischemic changes, or pathologic enhancement. The cerebral ventricles and sulci are appropriate for age, with no abnormal midline…	1. Clinical History Description: The finalized report uses "Evaluation for chronic right-sided headaches and photophobia," while the preliminary report states "Persistent right-sided headaches and photophobia." The finalized report implies an ongoing assessment, whereas the preliminary report suggests the headaches are a continuing symptom. 2. Description of White Matter Hyperintensities: The fin…	1. Clinical History Description: This discrepancy is stylistic. Both descriptions convey that the patient has ongoing headaches and photophobia, but the phrasing is slightly different. The clinical management would likely not be affected by this difference in wording. 2. Description of White Matter Hyperintensities: This discrepancy could be considered an addition. The finalized report adds the c…	1. Clinical History Description: This discrepancy is neither perceptual nor interpretive, but rather a difference in the choice of words used to describe the clinical history. It could be considered a typographical or semantic discrepancy, as it reflects a variation in the language used to convey the same idea. 2. Description of White Matter Hyperintensities: This discrepancy seems to be interpre…	Based on the discrepancies identified between the trainee's preliminary report and the finalized report, it would be beneficial for the trainee to review several topics in anatomy and pathology to enhance their understanding and reporting skills. Here are the teaching points: 1. **Clinical History Description**: - **Teaching Point**: The trainee should understand the importance of accurate and co…	gpt-4-1106-preview
205	NeuroGPT	Patient Name: Benjamin Clark MRN: 8899776655 Date of Exam: 2024-02-22 Exam: MRI Brain with and without contrast Clinical History: Evaluation for persistent headaches and recent onset of right-sided weakness. Findings: The MRI of the brain with and without contrast shows no evidence of acute hemorrhage or mass effect. There is a nonspecific area of hyperintensity on T2/FLAIR sequences in the left …	Patient Name: Benjamin Clark MRN: 8899776655 Date of Exam: 2024-02-22 Exam: MRI Brain with and without contrast Clinical History: Investigation for chronic headaches with new right hemiparesis. Findings: Upon detailed review, the MRI brain images reveal a more complex picture. The area of hyperintensity in the left parietal lobe, initially described as nonspecific, demonstrates characteristics su…	1. Interpretation of the hyperintense area: The preliminary report describes the hyperintensity in the left parietal lobe as nonspecific and likely representing gliosis or chronic ischemia. In contrast, the finalized report suggests that this area has characteristics of a low-grade glioma, which is a more specific and serious finding. 2. Mass effect and enhancement: The preliminary report states …	As an academic radiologist reviewing the discrepancies between a trainee's preliminary report and a finalized report, here is the analysis: 1. Interpretation of the hyperintense area: This discrepancy is major. The preliminary report's interpretation of the hyperintensity as nonspecific could lead to a significant delay in the diagnosis and treatment of a low-grade glioma, which is a serious cond…	1. Interpretation of the hyperintense area: This discrepancy seems to be an interpretive error. The trainee may have seen the hyperintensity but did not interpret the imaging characteristics that would suggest a low-grade glioma over other possibilities like gliosis or chronic ischemia. 2. Mass effect and enhancement: This could be a perceptual error if the trainee did not notice the subtle mass …	Based on the discrepancies between the preliminary and finalized reports, it is clear that the trainee could benefit from a more in-depth review of several key topics in both anatomy and pathology. Here are the teaching points for each discrepancy: 1. Interpretation of the hyperintense area: - **Teaching Point**: The trainee should review the MRI characteristics of different cerebral pathologies,…	gpt-4-1106-preview
208	NeuroGPT	Patient Name: Sophia Turner MRN: 5566778899 Date of Exam: 2024-02-23 Exam: MRI Brain with and without contrast Clinical History: Investigation for episodic memory lapses and confusion. Findings: The MRI brain with and without contrast does not demonstrate any evidence of acute hemorrhage, mass effect, or significant abnormal enhancement. There are scattered foci of T2/FLAIR hyperintensity in the …	Patient Name: Sophia Turner MRN: 5566778899 Date of Exam: 2024-02-23 Exam: MRI Brain with and without contrast Clinical History: Evaluation for cognitive symptoms including memory lapses and episodes of confusion. Findings: Re-examination of the MRI brain images confirms the absence of acute intracranial hemorrhage, mass lesions, or significant pathologic enhancement. The previously noted white m…	1. Characterization of White Matter Hyperintensities: The finalized report specifies that the white matter hyperintensities are "more accurately characterized as consistent with microangiopathic changes" and are "subtly more pronounced in the periventricular regions." The preliminary report only suggests that these hyperintensities "could be related to chronic small vessel ischemic changes" witho…	1. Characterization of White Matter Hyperintensities: This discrepancy is minor. The finalized report provides a more specific characterization of the white matter hyperintensities, which could influence the clinical understanding of the patient's condition and potentially affect management decisions. However, it is unlikely to cause immediate harm. 2. Clinical History Description: This discrepan…	1. Characterization of White Matter Hyperintensities: This discrepancy seems to be an interpretive error. The trainee identified the presence of white matter hyperintensities but did not fully characterize their distribution or most likely etiology. The finalized report provides a more precise interpretation of the findings. 2. Clinical History Description: This discrepancy is neither perceptual …	Based on the discrepancies between the trainee's preliminary report and the finalized report, it appears that the trainee could benefit from a more detailed understanding of several anatomic and pathologic topics. Here are the teaching points for each discrepancy: 1. Characterization of White Matter Hyperintensities: Teaching Point: White matter hyperintensities (WMH) are commonly seen on MRI and…	gpt-4-1106-preview
210	NeuroGPT	Patient Name: Lucas Grant MRN: 9988776655 Date of Exam: 2024-02-24 Exam: MRI Brain with and without contrast Clinical History: Evaluation for chronic migraines with aura. Findings: MRI brain with and without contrast reveals no evidence of acute hemorrhage, mass, or significant abnormal enhancement. There are several nonspecific foci of T2/FLAIR hyperintensity within the white matter, possibly re…	Patient Name: Lucas Grant MRN: 9988776655 Date of Exam: 2024-02-24 Exam: MRI Brain with and without contrast Clinical History: Detailed assessment for migraine-related changes and exclusion of other potential intracranial causes. Findings: Upon careful review, the MRI brain images confirm the absence of acute or significant chronic pathology, including hemorrhage, mass lesions, or abnormal enhanc…	1. Description of White Matter Hyperintensities: The finalized report specifies the white matter hyperintensities as "consistent with gliosis," providing a more precise pathological correlation, whereas the preliminary report describes them as "nonspecific foci of T2/FLAIR hyperintensity." 2. Contextualization of Findings: The finalized report contextualizes the white matter changes within the pa…	1. Description of White Matter Hyperintensities: The discrepancy here is an addition. The trainee's report described the findings in a general manner, while the finalized report provided a more specific pathological correlation. This additional detail is important for understanding the nature of the white matter changes but does not typically represent a change that would cause immediate harm to …	1. Description of White Matter Hyperintensities: This discrepancy is likely due to an interpretive error. The trainee may have recognized the hyperintensities but did not attribute a specific pathological process to them, whereas the final report provides a more precise interpretation. 2. Contextualization of Findings: This discrepancy is also an interpretive error. The trainee did not contextual…	Based on the discrepancies identified between the trainee's preliminary report and the finalized report, it appears that the trainee could benefit from a more in-depth understanding of several key areas in both anatomy and pathology. Here are the teaching points that could be addressed: 1. **Description of White Matter Hyperintensities**: - **Teaching Point**: It is important to recognize the app…	gpt-4-1106-preview
212	NeuroGPT	Patient Name: Lucas Graham MRN: 1029384756 Date of Exam: 2024-02-24 Exam: MRI Brain with and without contrast Clinical History: Complaints of persistent headaches and occasional blurred vision. Findings: The MRI brain with and without contrast reveals no evidence of acute hemorrhage, mass effect, or significant abnormal enhancement. There is a nonspecific area of hyperintensity on T2/FLAIR sequen…	Patient Name: Lucas Graham MRN: 1029384756 Date of Exam: 2024-02-24 Exam: MRI Brain with and without contrast Clinical History: Evaluation for chronic headaches and recent episodes of blurred vision. Findings: Detailed review of the MRI brain images identifies the previously noted area of hyperintensity in the right occipital lobe as more characteristic of a low-grade glioma rather than simple gl…	1. Interpretation of the right occipital lobe lesion: The finalized report suggests the hyperintensity in the right occipital lobe is more characteristic of a low-grade glioma, while the preliminary report describes it as a nonspecific area that likely represents gliosis or an old ischemic lesion. 2. Presence of subtle mass effect and enhancement: The finalized report notes a subtle mass effect o…	1. Interpretation of the right occipital lobe lesion: This discrepancy could be considered a minor discrepancy. The difference in interpretation between a low-grade glioma and gliosis or an old ischemic lesion could potentially affect the clinical management, as a low-grade glioma might necessitate a different treatment approach, including possible surgery, chemotherapy, or radiation therapy, com…	1. Interpretation of the right occipital lobe lesion discrepancy is likely an interpretive error. The trainee saw the lesion but interpreted its nature differently than the finalizing radiologist. 2. Presence of subtle mass effect and enhancement discrepancy could be a perceptual error if the trainee did not notice the subtle findings, or it could be an interpretive error if the trainee saw the f…	Based on the discrepancies between the trainee's preliminary report and the finalized report, it is clear that there are several areas where the trainee could benefit from further education. Here are the topics and teaching points: 1. **Interpretation of Brain Lesions**: The trainee should review the imaging characteristics of different brain lesions, particularly the differences between gliosis,…	gpt-4-1106-preview
213	NeuroGPT	Patient Name: Emily Carter MRN: 9876543210 Date of Exam: 2024-02-25 Exam: MRI Brain with and without contrast Clinical History: Investigate causes of new-onset seizures. Findings: The MRI brain with and without contrast does not reveal any evidence of acute hemorrhage or mass effect. There is a nonspecific area of hyperintensity on T2/FLAIR sequences in the left temporal lobe, possibly indicative…	Patient Name: Emily Carter MRN: 9876543210 Date of Exam: 2024-02-25 Exam: MRI Brain with and without contrast Clinical History: Evaluation for etiology of recent seizure activity. Findings: Upon closer inspection, the area of hyperintensity in the left temporal lobe exhibits characteristics suggestive of a cortical dysplasia, not merely gliosis or an ischemic change. This finding is significant g…	1. Interpretation of the left temporal lobe hyperintensity: The finalized report suggests that the hyperintensity is more consistent with cortical dysplasia, whereas the preliminary report describes it as a nonspecific area, possibly indicative of gliosis or an old ischemic lesion. 2. Presence of focal enhancement: The finalized report identifies a new finding of focal enhancement within the left…	1. Interpretation of the left temporal lobe hyperintensity: This discrepancy could be considered minor. The difference in interpretation between cortical dysplasia and nonspecific gliosis or an old ischemic lesion may affect the clinical management, as cortical dysplasia is often associated with epilepsy and may require different treatment or follow-up compared to gliosis or an old ischemic lesio…	As an academic radiologist reviewing the discrepancies between a trainee's preliminary report and a finalized report, here is the analysis: 1. Interpretation of the left temporal lobe hyperintensity: This discrepancy is likely due to interpretive error. Both reports identify the hyperintensity, but there is a difference in the interpretation of its etiology. The trainee described it as nonspecifi…	Based on the discrepancies between the trainee's preliminary report and the finalized report, it is clear that there are several areas where the trainee could benefit from further education. Here are the teaching points for each discrepancy: 1. Interpretation of the left temporal lobe hyperintensity: - **Teaching Point**: The trainee should review the imaging characteristics of cortical dysplasia…	gpt-4-1106-preview
217	NeuroGPT	Patient Name: Richard Lee MRN: 123456789 Date of Exam: 2024-02-26 Exam: MRI Brain with and without contrast Clinical History: Evaluation for chronic headaches and dizziness. Findings: MRI brain with and without contrast does not show evidence of acute hemorrhage, mass effect, or significant abnormal enhancement. There are several foci of T2/FLAIR hyperintensity in the white matter of both cerebra…	Patient Name: Richard Lee MRN: 123456789 Date of Exam: 2024-02-26 Exam: MRI Brain with and without contrast Clinical History: Assessment for persistent headaches and episodes of dizziness. Findings: Review of the MRI brain images confirms the absence of acute intracranial hemorrhage, mass lesions, or pathologic contrast enhancement. Multiple white matter hyperintensities are identified within bot…	1. Clinical History Description: The finalized report uses the term "Assessment for persistent headaches and episodes of dizziness," while the preliminary report states "Evaluation for chronic headaches and dizziness." The finalized report specifies "persistent" and "episodes," which may imply a different clinical context or frequency/severity of symptoms. 2. Description of White Matter Hyperinte…	As an academic radiologist reviewing the discrepancies between a trainee's preliminary report and a finalized report, I would categorize the discrepancies as follows: 1. Clinical History Description: This discrepancy is stylistic in nature. The change from "chronic" to "persistent" and the addition of "episodes" may slightly refine the clinical context but does not fundamentally alter the clinica…	Based on the provided analysis of discrepancies between the preliminary and finalized radiology reports, we can categorize the discrepancies as follows: 1. Clinical History Description: This discrepancy does not seem to be due to a perceptual or interpretive error, nor does it appear to be typographical. It is more likely a difference in the choice of words to describe the clinical history. The t…	Based on the discrepancies identified between the preliminary and finalized reports, it would be beneficial for the trainee to review certain topics in anatomy and pathology to enhance their understanding and reporting skills. Here are the teaching points: 1. Clinical History Description: - **Teaching Point**: The trainee should understand the importance of precise language in clinical history. T…	gpt-4-1106-preview
219	NeuroGPT	Patient Name: Robert Nguyen MRN: 123456789 Date of Exam: 2024-02-26 Exam: MRI Brain with and without contrast Clinical History: Evaluation for chronic headaches and dizziness. Findings: MRI brain with and without contrast does not show evidence of acute hemorrhage, mass effect, or significant abnormal enhancement. There are several foci of T2/FLAIR hyperintensity in the white matter of both cereb…	Patient Name: Robert Nguyen MRN: 123456789 Date of Exam: 2024-02-26 Exam: MRI Brain with and without contrast Clinical History: Comprehensive assessment for persistent headaches and episodes of dizziness. Findings: Review of the MRI brain images confirms the absence of acute intracranial hemorrhage, mass lesions, or pathologically significant enhancement. Multiple white matter hyperintensities ar…	1. Clinical History Description: The finalized report uses the term "Comprehensive assessment" while the preliminary report simply states "Evaluation" for the clinical history. The finalized report provides a slightly more detailed context for the purpose of the MRI. 2. Description of White Matter Hyperintensities: The finalized report specifies "Multiple white matter hyperintensities" whereas th…	1. Clinical History Description: This discrepancy is stylistic. Both terms "Comprehensive assessment" and "Evaluation" convey that an assessment was performed, but the finalized report uses a term that may imply a more thorough review. This change does not affect the clinical content or treatment. 2. Description of White Matter Hyperintensities: This discrepancy is an addition. The change from "s…	Based on the provided analysis of discrepancies between a trainee's preliminary report and a finalized report, we can categorize each discrepancy as follows: 1. Clinical History Description: This discrepancy does not seem to be due to a perceptual or interpretive error, nor is it typographical. It appears to be a difference in the level of detail provided, which could be attributed to the trainee…	Based on the discrepancies identified between the trainee's preliminary report and the finalized report, it would be beneficial for the trainee to review certain topics in anatomy and pathology to enhance their reporting skills and diagnostic accuracy. Here are the teaching points: 1. Clinical History Description: Teaching Point: The trainee should understand the importance of a comprehensive cli…	gpt-4-1106-preview
220	NeuroGPT	Patient Name: Jonathan Doe MRN: 123456789 Date of Exam: 2024-02-26 Exam: CT Head without contrast Clinical History: Complaints of severe headache and dizziness for the past 24 hours. Findings: The CT head without contrast shows no evidence of acute hemorrhage, mass effect, or significant midline shift. The ventricles and sulci are within normal limits for the patient's age. No evidence of acute i…	Patient Name: Jonathan Doe MRN: 123456789 Date of Exam: 2024-02-26 Exam: CT Head without contrast Clinical History: Acute onset of severe headache and dizziness, raising concern for possible intracranial pathology. Findings: Re-evaluation of the CT images reveals a subtle hyperdense area in the left temporal region that was initially overlooked, suggestive of an acute subdural hematoma. There is …	1. Acute subdural hematoma: The finalized report identifies a subtle hyperdense area in the left temporal region suggestive of an acute subdural hematoma, which is a critical finding not mentioned in the preliminary report. 2. Mass effect and midline shift: The finalized report notes a slight midline shift to the right (approximately 3 mm) due to mass effect from the hematoma, whereas the prelimi…	As an academic radiologist reviewing the discrepancies between a trainee's preliminary report and a finalized report, it is crucial to categorize each discrepancy based on its potential impact on patient care: 1. Acute subdural hematoma: Missing an acute subdural hematoma is a major discrepancy. This is a critical finding that requires immediate attention and can lead to significant morbidity or …	1. Acute subdural hematoma: This discrepancy is likely due to a perceptual error, as the trainee did not mention the hyperdense area in the preliminary report. 2. Mass effect and midline shift: This could be an interpretive error if the trainee saw the slight midline shift but did not appreciate its significance, or it could be a perceptual error if the trainee failed to notice the shift at all. …	Based on the discrepancies between the trainee's preliminary report and the finalized report, it is clear that the trainee would benefit from a review of several key topics in anatomy and pathology. Here are the teaching points for each discrepancy: 1. Acute subdural hematoma: - The trainee should review the imaging characteristics of acute subdural hematomas, which typically appear as crescent-s…	gpt-4-1106-preview
221	NeuroGPT	Patient Name: Ava Thompson MRN: 987654321 Date of Exam: 2024-02-27 Exam: MRI Brain with and without contrast Clinical History: Recent onset of severe headaches and blurred vision. Findings: The MRI brain with and without contrast shows no evidence of acute hemorrhage or mass effect. There are several nonspecific areas of hyperintensity on T2/FLAIR sequences in the white matter, possibly indicativ…	Patient Name: Ava Thompson MRN: 987654321 Date of Exam: 2024-02-27 Exam: MRI Brain with and without contrast Clinical History: Evaluation for acute neurological symptoms including severe headaches and visual disturbances. Findings: Detailed re-examination of the MRI images reveals findings initially interpreted as nonspecific white matter hyperintensities. Closer inspection identifies these as mu…	1. Diagnosis of PRES: The finalized report identifies multiple areas of restricted diffusion consistent with acute posterior reversible encephalopathy syndrome (PRES), particularly in the occipital lobes, while the preliminary report does not mention PRES and attributes the white matter hyperintensities to migraine or small vessel ischemic disease. 2. Leptomeningeal enhancement: The finalized rep…	1. Diagnosis of PRES: This discrepancy is major. The failure to recognize and report findings consistent with acute PRES could lead to a lack of appropriate and timely treatment, which can result in irreversible harm or potentially fatal outcomes if not managed correctly. 2. Leptomeningeal enhancement: This discrepancy is minor. While the finding suggests an inflammatory or infectious process tha…	1. Diagnosis of PRES: This discrepancy is likely due to an interpretive error. The trainee may have seen the white matter hyperintensities but did not interpret them correctly as being consistent with PRES, instead attributing them to migraine or small vessel ischemic disease. 2. Leptomeningeal enhancement: This could be a perceptual error if the trainee did not notice the subtle enhancement, or …	As an academic radiologist, it is important to address discrepancies between preliminary and finalized reports to enhance the educational experience of trainees. In this case, the discrepancies suggest specific areas where the trainee could benefit from further review and understanding. Here are the teaching points based on the discrepancies: 1. Diagnosis of PRES: - Teach the trainee about the ty…	gpt-4-1106-preview
222	NeuroGPT	Patient Name: Michael Roberts MRN: 1122334455 Date of Exam: 2024-02-28 Exam: MRI Brain with and without contrast Clinical History: Evaluation for chronic headaches. Findings: MRI brain with and without contrast does not show evidence of acute hemorrhage, mass effect, or significant abnormal enhancement. Several foci of T2/FLAIR hyperintensity in the white matter of both cerebral hemispheres, like…	Patient Name: Michael Roberts MRN: 1122334455 Date of Exam: 2024-02-28 Exam: MRI Brain with and without contrast Clinical History: Comprehensive assessment for persistent headache episodes. Findings: The MRI of the brain, both with and without contrast administration, reveals no acute hemorrhagic events, mass lesions, or notable pathologic contrast enhancement. There are multiple hyperintense les…	Upon reviewing the finalized report and the preliminary report, the following discrepancies are noted: 1. Clinical History Description: The finalized report uses the term "Comprehensive assessment for persistent headache episodes," while the preliminary report states "Evaluation for chronic headaches." The finalized report provides a more detailed description of the clinical history. 2. Descripti…	Based on the provided analysis of discrepancies between the trainee's preliminary report and the finalized report, here is the classification of each discrepancy: 1. Clinical History Description: This discrepancy is stylistic in nature. Both descriptions convey the same clinical intent of assessing persistent or chronic headaches, but the finalized report uses more formal language. This change do…	Based on the provided discrepancies between the preliminary and finalized reports, here is the analysis of the types of errors: 1. Clinical History Description: This discrepancy does not seem to be due to a perceptual or interpretive error but rather a difference in the choice of wording. The finalized report provides a more detailed description, which could be considered an improvement in the qu…	Based on the discrepancies noted between the preliminary and finalized reports, it appears that the trainee could benefit from a review of several topics in both anatomy and pathology to enhance their reporting skills. Here are the teaching points: 1. Clinical History Description: - **Teaching Point**: The clinical history provided by the referring physician is crucial for guiding the radiologic …	gpt-4-1106-preview
223	NeuroGPT	Patient Name: Grace Kim MRN: 556677889 Date of Exam: 2024-03-01 Exam: CT Head without contrast Clinical History: Fall from standing height with no loss of consciousness. Evaluate for head injury. Findings: The CT head without contrast reveals no evidence of acute intracranial hemorrhage, skull fractures, mass effect, or significant midline shift. The ventricles and sulci are within normal limits …	Patient Name: Grace Kim MRN: 556677889 Date of Exam: 2024-03-01 Exam: CT Head without contrast Clinical History: Assessment following a fall, with concern for potential head injury. Findings: Review of the CT head images confirms the absence of acute intracranial hemorrhage, skull fractures, mass effect, or significant midline shift. The cerebral ventricles and sulcal margins are normal in appear…	Upon reviewing the finalized report and the preliminary report, there are no significant unique discrepancies between the two. Both reports convey the same findings and impressions, with only minor variations in wording that do not change the meaning or outcome of the report. The clinical history is slightly rephrased, but the essential information remains the same. The findings and impressions a…	Based on the analysis provided, there are no discrepancies between the trainee's preliminary report and the finalized report that would be classified as major, minor, additions, stylistic changes, or other. Both reports are consistent in their findings and impressions, and there is no indication of missed findings that would change the clinical outcome or treatment. Therefore, the comma delimited…	Based on the analysis provided, there are no significant discrepancies between the trainee's preliminary report and the finalized report. Both reports are consistent in their findings and impressions, and the variations in wording do not alter the meaning or outcome. Therefore, there are no perceptual, interpretive, or typographical errors to report. Perceptual: 0, Interpretive: 0, Typographic: 0…	Based on the analysis provided, there are no significant discrepancies between the trainee's preliminary report and the finalized report. Both reports are consistent in their findings and impressions, and there is no indication of acute intracranial pathology or a need for immediate neurosurgical intervention. The minor variations in wording and the slight rephrasing of the clinical history do no…	gpt-4-1106-preview
224	NeuroGPT	Patient Name: Grace Kim MRN: 5432109876 Date of Exam: 2024-03-01 Exam: CT Head without contrast Clinical History: Fall from standing height with no loss of consciousness. Evaluate for head injury. Findings: The CT head without contrast reveals no evidence of acute intracranial hemorrhage, skull fractures, or mass effect. The ventricles and sulci are within normal limits for the patient's age. No …	Patient Name: Grace Kim MRN: 5432109876 Date of Exam: 2024-03-01 Exam: CT Head without contrast Clinical History: Assessment following a fall, with concern for potential head injury. Findings: Review of the CT head images confirms the absence of acute intracranial hemorrhage, skull fractures, or any mass effect. The cerebral ventricles and sulcal margins are normal in appearance, appropriate for …	Upon reviewing the finalized report and the preliminary report, there are no significant unique discrepancies in the content. Both reports convey the same findings and impressions, with only minor variations in wording that do not change the meaning or clinical interpretation of the results. The reports are consistent in their description of the absence of acute intracranial pathology and the nor…	Based on the analysis provided, there are no discrepancies between the trainee's preliminary report and the finalized report. Both reports are consistent in their findings and impressions, and any variations in wording are minor and do not change the clinical interpretation of the results. Therefore, there are no missed findings to categorize as major or minor discrepancies, and no additions, sty…	Perceptual: 0, Interpretive: 0, Typographic: 0, Other: 0.	Given the analysis provided, it appears that there are no significant discrepancies between the trainee's preliminary report and the finalized report. Both reports are consistent in their findings and impressions, and the minor variations in wording do not affect the clinical interpretation of the results. Since the reports are in agreement regarding the absence of acute intracranial pathology an…	gpt-4-1106-preview
225	NeuroGPT	Patient Name: Oliver Martinez MRN: 9988776655 Date of Exam: 2024-03-02 Exam: MRI Brain with and without contrast Clinical History: Persistent migraines with aura. Findings: The MRI of the brain with and without contrast shows no evidence of acute hemorrhage, mass effect, or significant abnormal enhancement. There are no signs of acute infarct. The ventricles and sulci are within normal limits for…	Patient Name: Oliver Martinez MRN: 9988776655 Date of Exam: 2024-03-02 Exam: MRI Brain with and without contrast Clinical History: Evaluation for chronic migraines with aura. Findings: Review of the MRI brain images, both with and without contrast, confirms the absence of any acute hemorrhagic or ischemic changes, mass lesions, or abnormal enhancement. The ventricular system and sulcal architectu…	Upon comparing the finalized report with the preliminary report, the following unique discrepancies are noted: 1. Clinical History Description: The finalized report uses the term "chronic migraines with aura," while the preliminary report uses "persistent migraines with aura." The term "chronic" may imply a more established pattern of occurrence, whereas "persistent" could suggest ongoing but not…	1. Clinical History Description: This discrepancy is stylistic, as both terms "chronic" and "persistent" convey a similar clinical scenario, and the difference in wording does not change the clinical management or interpretation of the imaging findings. 2. Description of Ventricular System and Sulcal Architecture: This discrepancy could be considered minor, as the age-related qualifier may be rel…	1. Clinical History Description: This discrepancy is neither perceptual nor interpretive, as it does not pertain to the imaging findings themselves. It is more likely a semantic or typographical difference in the choice of words used to describe the clinical history. The difference in terminology ("chronic" vs. "persistent") could reflect a nuanced understanding of the patient's condition, but it…	Based on the discrepancies noted between the preliminary and finalized reports, it would be beneficial for the trainee to review certain topics in anatomy and pathology to enhance their reporting skills and understanding. Here are the teaching points: 1. Clinical History Description: - **Teaching Point**: The trainee should understand the clinical implications of terminology used in medical descr…	gpt-4-1106-preview
226	NeuroGPT	Patient Name: Isabella Johnson MRN: 1234567890 Date of Exam: 2024-03-03 Exam: MRI Brain with and without contrast Clinical History: Evaluation for recent onset of severe headaches and photophobia. Findings: The MRI of the brain with and without contrast shows no evidence of acute hemorrhage, mass effect, or significant abnormal enhancement. There are no signs of acute infarct. The ventricles and …	Patient Name: Isabella Johnson MRN: 1234567890 Date of Exam: 2024-03-03 Exam: MRI Brain with and without contrast Clinical History: Investigation for acute severe headaches and sensitivity to light. Findings: Upon detailed review, a previously unappreciated finding is noted: a small area of abnormal enhancement in the right occipital lobe, suggestive of a venous sinus thrombosis, which could expl…	1. The finalized report identifies a small area of abnormal enhancement in the right occipital lobe, suggestive of a venous sinus thrombosis, which is not mentioned in the preliminary report. 2. The finalized report recommends immediate further evaluation with MR venography to confirm the diagnosis and guide treatment, whereas the preliminary report does not suggest any further imaging or evaluat…	1. Missing the small area of abnormal enhancement in the right occipital lobe suggestive of a venous sinus thrombosis is a major discrepancy. This is because a venous sinus thrombosis can lead to significant morbidity or mortality if not promptly diagnosed and treated. It is a potentially life-threatening condition that requires immediate medical attention. 2. The lack of recommendation for immed…	The discrepancies between the trainee's preliminary report and the finalized report can be analyzed as follows: 1. The discrepancy regarding the small area of abnormal enhancement in the right occipital lobe suggestive of a venous sinus thrombosis not being mentioned in the preliminary report is likely due to a perceptual error. The trainee may have simply not seen the abnormality. 2. The lack of…	Based on the discrepancies outlined between the preliminary and finalized reports, it is clear that the trainee could benefit from a review of certain topics in both anatomy and pathology to enhance their diagnostic skills and reporting accuracy. Here are the teaching points: 1. **Cerebral Venous Sinus Anatomy**: The trainee should review the anatomy of the cerebral venous sinuses, including the …	gpt-4-1106-preview
227	NeuroGPT	Patient Name: Ethan Wright MRN: 4567891230 Date of Exam: 2024-03-04 Exam: MRI Brain with and without contrast Clinical History: Follow-up for chronic migraines. Findings: The MRI of the brain with and without contrast reveals no evidence of acute hemorrhage, mass effect, or significant abnormal enhancement. There are scattered foci of T2/FLAIR hyperintensity in the white matter of both cerebral h…	Patient Name: Ethan Wright MRN: 4567891230 Date of Exam: 2024-03-04 Exam: MRI Brain with and without contrast Clinical History: Ongoing evaluation for chronic migraine symptoms. Findings: Review of the MRI brain images confirms the absence of acute hemorrhagic or ischemic changes, mass lesions, or abnormal enhancement. The previously noted scattered foci of T2/FLAIR hyperintensity in the white ma…	1. Clinical History Description: The finalized report uses the term "ongoing evaluation for chronic migraine symptoms," while the preliminary report states "Follow-up for chronic migraines." The finalized report implies a continuous assessment, whereas the preliminary report suggests a routine check-up. 2. Characterization of White Matter Changes: The finalized report specifies that the white mat…	Based on the provided analysis of discrepancies between a trainee's preliminary report and a finalized report, here is the categorization of each discrepancy: 1. Clinical History Description: This discrepancy is stylistic in nature. The difference between "ongoing evaluation for chronic migraine symptoms" and "Follow-up for chronic migraines" does not change the clinical content but rather the ph…	The discrepancies described between the preliminary and finalized reports seem to be primarily related to interpretive errors and differences in the level of certainty or specificity in language used by the reporting radiologist. Here's the breakdown: 1. Clinical History Description: This discrepancy does not seem to be due to a perceptual or typographical error but rather an interpretive differe…	Based on the discrepancies outlined between the preliminary and finalized reports, it appears that the trainee could benefit from a review of several topics in both anatomy and pathology to enhance their understanding and reporting skills. Here are the teaching points for each discrepancy: 1. Clinical History Description: Teaching Point: The trainee should understand the importance of precise lan…	gpt-4-1106-preview
228	NeuroGPT	Patient Name: Chloe Zhang MRN: 7891234560 Date of Exam: 2024-03-05 Exam: MRI Brain with and without contrast Clinical History: Assessment for episodic vertigo and balance disturbances. Findings: The MRI of the brain with and without contrast shows no evidence of acute hemorrhage, mass effect, or significant abnormal enhancement. There are no signs of acute infarct. The ventricles and sulci are wi…	Patient Name: Chloe Zhang MRN: 7891234560 Date of Exam: 2024-03-05 Exam: MRI Brain with and without contrast Clinical History: Evaluation for symptoms of vertigo and imbalance. Findings: Review of the MRI brain images, both with and without contrast, confirms the absence of any acute hemorrhagic or ischemic changes, mass lesions, or abnormal enhancement. The cerebral ventricles and sulcal archite…	Upon comparing the finalized report with the preliminary report, the following unique discrepancies are noted: 1. Clinical History: The finalized report uses "Evaluation for symptoms of vertigo and imbalance," while the preliminary report states "Assessment for episodic vertigo and balance disturbances." The finalized report implies ongoing symptoms, whereas the preliminary report suggests episod…	1. Clinical History: This discrepancy is stylistic. Both descriptions convey similar clinical concerns, with a slight variation in the phrasing of the symptoms. 2. Findings: This discrepancy could be considered minor. The term "mass effect" implies a specific radiological finding that could alter management or prompt further investigation, whereas "mass lesions" is a broader term. If the prelimin…	1. Clinical History: This discrepancy is neither perceptual nor interpretive, but rather a difference in the choice of words that convey the clinical history. It could be considered 'other' as it reflects a difference in the emphasis on the nature of the symptoms (ongoing vs. episodic). 2. Findings (mass lesions vs. mass effect): This is an interpretive error, as it involves a difference in the u…	Based on the discrepancies noted between the preliminary and finalized reports, the trainee could benefit from reviewing several topics in anatomy and pathology to enhance their understanding and reporting skills. Here are the teaching points for each discrepancy: 1. Clinical History: Understanding the clinical presentation of neurological symptoms is crucial. The trainee should review the differ…	gpt-4-1106-preview
229	NeuroGPT	Patient Name: Noah Lee MRN: 2468101214 Date of Exam: 2024-03-06 Exam: MRI Brain with and without contrast Clinical History: Investigating symptoms of persistent headaches and occasional tinnitus. Findings: The MRI brain with and without contrast does not reveal evidence of acute hemorrhage, mass effect, or significant abnormal enhancement. There are a few nonspecific foci of T2/FLAIR hyperintensi…	Patient Name: Noah Lee MRN: 2468101214 Date of Exam: 2024-03-06 Exam: MRI Brain with and without contrast Clinical History: Detailed evaluation for chronic headache and auditory disturbances. Findings: Upon comprehensive review, the MRI brain images reveal an overlooked, subtle finding: a small area of abnormal enhancement in the left temporal lobe, adjacent to the auditory cortex, which could po…	1. Identification of an abnormal enhancement: The finalized report identifies a small area of abnormal enhancement in the left temporal lobe, which was not mentioned in the preliminary report. This is a significant finding as it could explain the patient's symptoms and suggests a potential vascular malformation or low-grade neoplasm. 2. Characterization of white matter hyperintensities: The preli…	1. Identification of an abnormal enhancement: This discrepancy is major. The failure to identify and report a small area of abnormal enhancement in the left temporal lobe in the preliminary report is a significant oversight. Such a finding could represent a vascular malformation or low-grade neoplasm, which are important diagnostic considerations that could explain the patient's symptoms and requ…	Based on the provided analysis of discrepancies between a trainee's preliminary report and a finalized report, we can categorize each discrepancy as follows: 1. Identification of an abnormal enhancement: This discrepancy is likely due to a perceptual error. The trainee did not mention the small area of abnormal enhancement in the left temporal lobe, which suggests that they did not see or recogni…	Based on the discrepancies outlined between the preliminary and finalized reports, it is clear that there are several areas where the trainee could benefit from further education. Here are the teaching points for each discrepancy: 1. Identification of an abnormal enhancement: - **Teaching Point**: It is crucial to have a systematic approach to reviewing brain MRI, which includes a careful assessm…	gpt-4-1106-preview
230	NeuroGPT	Patient Name: Daniel Kim MRN: 9988776655 Date of Exam: 2024-03-08 Exam: MRI Brain with and without contrast Clinical History: Assessment for episodic memory loss and confusion. Findings: The MRI of the brain with and without contrast reveals no evidence of acute hemorrhage, mass effect, or significant abnormal enhancement. Multiple foci of T2/FLAIR hyperintensity within the white matter, interpre…	Patient Name: Daniel Kim MRN: 9988776655 Date of Exam: 2024-03-08 Exam: MRI Brain with and without contrast Clinical History: Investigation for reported episodes of memory lapses and occasional disorientation. Findings: Upon detailed review, the MRI brain images confirm the absence of acute hemorrhagic or ischemic changes, mass lesions, or abnormal enhancement. The previously noted white matter h…	1. Clinical History Description: The finalized report specifies "reported episodes of memory lapses and occasional disorientation," while the preliminary report mentions "assessment for episodic memory loss and confusion." The finalized report provides a more detailed description of the clinical symptoms. 2. Characterization of White Matter Hyperintensities: The finalized report provides a more p…	1. Clinical History Description: This discrepancy is stylistic. The finalized report provides a more detailed description, but the essence of the clinical history is the same in both reports. 2. Characterization of White Matter Hyperintensities: This discrepancy could be considered minor. The finalized report's characterization of the white matter hyperintensities as "chronic microvascular ischem…	Based on the provided analysis of discrepancies between a trainee's preliminary report and a finalized report, we can categorize the discrepancies as follows: 1. Clinical History Description: This discrepancy does not seem to be due to a perceptual or interpretive error, nor is it typographical. It appears to be a refinement or clarification in the finalized report, which could be attributed to t…	Based on the discrepancies identified between the trainee's preliminary report and the finalized report, it would be beneficial for the trainee to review certain topics in anatomy and pathology to enhance their understanding and reporting skills. Here are the teaching points: 1. **Clinical History Description**: - **Teaching Point**: The trainee should understand the importance of a detailed clin…	gpt-4-1106-preview
231	NeuroGPT	Patient Name: Sarah Chen MRN: 4561237890 Date of Exam: 2024-03-09 Exam: MRI Brain with and without contrast Clinical History: Evaluation for persistent headaches and recent onset of visual disturbances. Findings: The MRI of the brain with and without contrast shows no evidence of acute hemorrhage, mass effect, or significant abnormal enhancement. There are several nonspecific foci of T2/FLAIR hyp…	Patient Name: Sarah Chen MRN: 4561237890 Date of Exam: 2024-03-09 Exam: MRI Brain with and without contrast Clinical History: Detailed assessment for chronic headaches with new visual symptoms. Findings: Re-evaluation of the MRI brain images reveals a critical oversight: a small, enhancing lesion in the left occipital lobe, not previously reported, suggestive of a primary brain tumor or metastati…	1. Lesion in the left occipital lobe: The finalized report identifies a small, enhancing lesion in the left occipital lobe suggestive of a primary brain tumor or metastatic disease, which was not reported in the preliminary report. 2. Interpretation of white matter hyperintensities: The preliminary report describes the white matter hyperintensities as nonspecific and likely age-related, while the…	1. Lesion in the left occipital lobe: This discrepancy is major. The presence of a small enhancing lesion in the brain is a significant finding that could represent a primary brain tumor or metastatic disease. Missing this finding could delay diagnosis and treatment, potentially leading to irreparable harm to the patient. 2. Interpretation of white matter hyperintensities: This discrepancy is min…	1. Lesion in the left occipital lobe: This discrepancy is likely due to a perceptual error, as the lesion was not reported in the preliminary report but was identified in the finalized report. 2. Interpretation of white matter hyperintensities: This discrepancy seems to be an interpretive error. Both reports observed the white matter hyperintensities, but the interpretation of their significance …	As an academic radiologist, it is important to address discrepancies between preliminary and finalized reports to enhance the educational experience of trainees. The discrepancies listed suggest specific areas where the trainee could benefit from further review and understanding. Here are the teaching points based on the discrepancies: 1. **Lesion in the left occipital lobe**: The trainee missed …	gpt-4-1106-preview
232	NeuroGPT	Patient Name: James Peterson MRN: 7894561230 Date of Exam: 2024-03-10 Exam: MRI Brain with and without contrast Clinical History: Check for causes of chronic dizziness and balance issues. Findings: The MRI of the brain with and without contrast reveals no evidence of acute hemorrhage, mass effect, or significant abnormal enhancement. There are no signs of acute infarct. The ventricles and sulci a…	Patient Name: James Peterson MRN: 7894561230 Date of Exam: 2024-03-10 Exam: MRI Brain with and without contrast Clinical History: Evaluation for persistent dizziness and balance disturbances. Findings: Review of the MRI brain images, both with and without contrast, confirms the absence of any acute hemorrhagic or ischemic changes, mass lesions, or abnormal enhancement. The cerebral ventricles and…	Upon reviewing the finalized report and the preliminary report, there are no significant unique discrepancies in the content of the findings or impressions. Both reports convey the same message: that there is no evidence of acute hemorrhagic or ischemic changes, mass lesions, abnormal enhancement, midline shift, or intracranial hemorrhage, and that the cerebral vasculature appears normal. The lan…	Based on the analysis provided, there are no discrepancies between the trainee's preliminary report and the finalized report. Both reports are consistent in their findings and conclusions, and there is no mention of missed findings or errors in the trainee's report. Therefore, there are no major, minor, additions, stylistic changes, or other types of discrepancies to identify or explain. Major di…	Based on the analysis provided, there are no significant unique discrepancies between the trainee's preliminary report and the finalized report. Both reports are consistent in their findings and conclusions, and any differences in language do not alter the message conveyed. Therefore, there are no perceptual, interpretive, or typographical errors to report. Perceptual: 0, Interpretive: 0, Typogra…	Given the analysis provided, it appears that there are no significant discrepancies between the trainee's preliminary report and the finalized report in terms of the content of the findings or impressions. Both reports are consistent in their message and conclusions, indicating that there is no evidence of acute hemorrhagic or ischemic changes, mass lesions, abnormal enhancement, midline shift, o…	gpt-4-1106-preview
233	NeuroGPT	Patient Name: John Doe Patient ID: 123456 Exam Date: March 26, 2024 Exam Type: MRI Brain with Contrast Clinical History: The patient presents with recurrent headaches and dizziness. Findings: There is a 2 cm enhancing mass lesion in the left temporal lobe. It demonstrates avid contrast enhancement with surrounding edema. No midline shift or hydrocephalus is noted. The ventricles appear normal in …	Patient Name: John Doe Patient ID: 123456 Exam Date: March 26, 2024 Exam Type: MRI Brain with Contrast Clinical History: The patient presents with recurrent headaches and dizziness. Findings: There is a 2 cm enhancing mass lesion in the left temporal lobe. It demonstrates avid contrast enhancement with surrounding edema. No midline shift or hydrocephalus is noted. The ventricles appear normal in …	Upon reviewing the provided text for the finalized report and the preliminary report, there are no discrepancies between the two. Both reports contain identical patient information, clinical history, findings, and impressions. Discrepancies: 0.	Based on the information provided, there are no discrepancies between the trainee's preliminary report and the finalized report. Therefore, there are no missed findings to categorize as major, minor, additions, stylistic changes, or other. Major discrepancies: none Major: 0, Minor: 0, Additions: 0, Stylistic: 0, Other: 0	Based on the provided analysis, there are no discrepancies between the trainee's preliminary report and the finalized report. Therefore, there are no errors to categorize. Perceptual: 0, Interpretive: 0, Typographic: 0, Other: 0.	Given the information provided, there are no discrepancies between the trainee's preliminary report and the finalized report. This suggests that the trainee's report was accurate and did not require any corrections or amendments. Therefore, based on the discrepancies, there are no specific anatomy or pathology topics that the trainee needs to review. However, it is important to note that the abse…	gpt-4-1106-preview
234	NeuroGPT	Patient Name: Emily Smith Patient ID: 789012 Exam Date: March 26, 2024 Exam Type: MRI Brain with Contrast Clinical History: The patient presents with a history of seizures. Findings: There is a small 1 cm enhancing mass lesion in the right frontal lobe. It demonstrates avid contrast enhancement with mild surrounding edema. No midline shift or hydrocephalus are noted. The ventricles appear normal …	Patient Name: Emily Smith Patient ID: 789012 Exam Date: March 26, 2024 Exam Type: MRI Brain with Contrast Clinical History: The patient presents with a history of seizures. Findings: There is a small 1 cm enhancing mass lesion in the right frontal lobe. It demonstrates avid contrast enhancement with mild surrounding edema. No midline shift or hydrocephalus is noted. The ventricles appear normal i…	Upon reviewing the provided finalized report and the preliminary report, there are no significant unique discrepancies between the two. Both reports contain identical patient information, clinical history, findings, and impressions. Discrepancies: 0.	Based on the information provided, there are no discrepancies between the trainee's preliminary report and the finalized report. Therefore, there are no missed findings to categorize as major, minor, additions, stylistic changes, or other. Major discrepancies: none Major: 0, Minor: 0, Additions: 0, Stylistic: 0, Other: 0	Based on the information provided, there are no discrepancies between the trainee's preliminary report and the finalized report. Therefore, there are no errors to categorize as perceptual, interpretive, typographical, or other. Perceptual: 0, Interpretive: 0, Typographic: 0, Other: 0.	Given the analysis that there are no significant unique discrepancies between the trainee's preliminary report and the finalized report, it suggests that the trainee's performance in terms of identifying and reporting on the patient's clinical history, findings, and impressions was accurate and consistent with the expectations of a finalized report. In this scenario, since there are no discrepanc…	gpt-4-1106-preview
236	NeuroGPT	Patient Name: Sarah Johnson Patient ID: 567890 Exam Date: March 26, 2024 Exam Type: MRI Brain with Contrast Clinical History: The patient presents with complaints of severe headaches and visual disturbances. Findings: There appears to be a 3 cm enhancing mass lesion in the left parietal lobe. It demonstrates significant contrast enhancement with moderate surrounding edema. No midline shift or hyd…	Patient Name: Sarah Johnson Patient ID: 567890 Exam Date: March 26, 2024 Exam Type: MRI Brain with Contrast Clinical History: The patient presents with complaints of severe headaches and visual disturbances. Findings: There appears to be a 3 cm enhancing mass lesion in the left parietal lobe. It demonstrates significant contrast enhancement with moderate surrounding edema. No midline shift or hyd…	Upon reviewing the provided text for the finalized report and the preliminary report, there are no significant unique discrepancies between the two. Both reports contain identical patient information, clinical history, findings, and impressions. Discrepancies: 0.	Based on the information provided, there are no discrepancies between the trainee's preliminary report and the finalized report. Therefore, there are no missed findings to categorize as major, minor, additions, stylistic changes, or other. Major discrepancies: none Major: 0, Minor: 0, Additions: 0, Stylistic: 0, Other: 0	Based on the provided analysis, there are no discrepancies between the trainee's preliminary report and the finalized report. Therefore, there are no errors to categorize into perceptual, interpretive, typographical, or other categories. Perceptual: 0, Interpretive: 0, Typographic: 0, Other: 0.	Given the analysis that there are no significant unique discrepancies between the trainee's preliminary report and the finalized report, it suggests that the trainee has performed well in terms of accuracy and completeness in their reporting. Since there are no discrepancies, there are no specific mistakes or omissions to address, and therefore, no particular topics in anatomy or pathology are in…	gpt-4-1106-preview
239	NeuroGPT	Patient Name: John Doe Patient ID: 123456 Exam Date: March 26, 2024 Exam Type: MRI Brain with Contrast Clinical History: Patient presents with recurrent headaches and diziness. Findings: There is a 2 cm enhancing mass lession in the right tempral lobe. It demonstrates avid contrast enhancment with surrounding edma. No midline shift or hydrocephalus is noted. The ventricles appears normal in size …	Patient Name: John Doe Patient ID: 123456 Exam Date: March 26, 2024 Exam Type: MRI Brain with Contrast Clinical History: Patient presents with recurrent headaches and dizziness. Findings: There is a 2 cm enhancing mass lesion in the left temporal lobe. It demonstrates avid contrast enhancement with surrounding edema. No midline shift or hydrocephalus is noted. The ventricles appear normal in size…	1. Laterality of the lesion: The preliminary report states the mass lesion is in the "right tempral lobe," while the finalized report indicates the lesion is in the "left temporal lobe." 2. Spelling errors: The preliminary report contains several spelling errors such as "diziness" instead of "dizziness," "lession" instead of "lesion," "tempral" instead of "temporal," "enhancment" instead of "enha…	1. Laterality of the lesion: This discrepancy is major. The laterality of a lesion is critical for surgical planning, treatment, and prognosis. Misidentifying the side of the brain affected by a lesion could lead to incorrect pre-surgical planning, wrong-site surgery, or other significant clinical errors. 2. Spelling errors: These are minor discrepancies. While spelling errors do not directly aff…	1. Laterality of the lesion discrepancy is likely an interpretive error, as the lesion was seen but its location was incorrectly identified in the preliminary report. 2. Spelling errors are neither perceptual nor interpretive errors but fall under the category of typographical or other errors, as they do not pertain to the radiological findings but to the written language. 3. Typographical errors…	Based on the discrepancies listed, there are several teaching points that can be addressed with the trainee. Here are the topics and detailed explanations: 1. **Laterality and Anatomical Orientation**: The discrepancy in laterality is a significant error that can have serious implications for patient care. It is crucial for the trainee to understand the importance of correctly identifying and rep…	gpt-4-1106-preview
242	NeuroGPT	Patient Name: Emily Johnson Patient ID: 789012 Exam Date: March 26, 2024 Exam Type: MRI Brain with Contrast Clinical History: The patient presents with a history of seizures. Findings: There is a 3 cm enhancing mass lesion in the right frontal lobe. It demonstrates avid contrast enhancement with surrounding edema. No midline shift or hydrocephalus are noted. The ventricles appear normal in size a…	Patient Name: Emily Johnson Patient ID: 789012 Exam Date: March 26, 2024 Exam Type: MRI Brain with Contrast Clinical History: The patient presents with a history of seizures. Findings: There is a 3 cm enhancing mass lesion in the right frontal lobe. It demonstrates avid contrast enhancement with surrounding edema. No midline shift or hydrocephalus are noted. The ventricles appear normal in size a…	The significant unique discrepancy between the finalized report and the preliminary report is the suggested etiology of the mass lesion. In the preliminary report, the trainee suggests that the mass lesion is indicative of a glioblastoma, which is a type of high-grade primary brain tumor. However, in the finalized report, the academic radiologist suggests that the lesion is more suggestive of a m…	The discrepancy described involves a difference in the suggested etiology of a mass lesion between a trainee's preliminary report and the finalized report by an academic radiologist. The trainee suggested that the mass lesion is indicative of a glioblastoma, while the academic radiologist suggests that the lesion is more suggestive of a meningioma. This discrepancy would be classified as a minor …	The discrepancy described between the preliminary report by the trainee and the finalized report by the academic radiologist is an interpretive error. The trainee and the radiologist both identified the presence of a mass lesion, which means there was no perceptual error (both saw the finding). The difference lies in the interpretation of the imaging characteristics of the mass, leading to differ…	As an academic radiologist reviewing this discrepancy, it is clear that the trainee could benefit from a review of both the imaging characteristics of different brain tumors and the relevant neuroanatomy. Here are some teaching points that could be addressed: 1. **Imaging Characteristics of Brain Tumors**: The trainee should understand the typical imaging features that distinguish glioblastomas f…	gpt-4-1106-preview
246	NeuroGPT	Patient Name: John Smith Patient ID: 123456 Exam Date: March 26, 2024 Exam Type: MRI Brain with Contrast Clinical History: The patient presents with recurrent headaches and visual disturbances. Findings: MRI of the brain demonstrates a 2 cm enhancing mass lesion located in the right frontal lobe. Surrounding edema is present. No midline shift or hydrocephalus is observed. The ventricles are withi…	Patient Name: John Smith Patient ID: 123456 Exam Date: March 26, 2024 Exam Type: MRI Brain with Contrast Clinical History: The patient presents with recurrent headaches and visual disturbances. Findings: MRI of the brain reveals a 2 cm enhancing mass lesion in the right frontal lobe with associated edema. There is no midline shift or hydrocephalus. The ventricles demonstrate normal size and confi…	Upon reviewing the finalized report and the preliminary report, there are no significant unique discrepancies between the two. Both reports describe the same findings and impressions with slight variations in wording, but the content and meaning conveyed are essentially the same. The variations do not change the clinical interpretation or the recommendations for further evaluation and management.…	Based on the analysis provided, there are no discrepancies between the trainee's preliminary report and the finalized report. The analysis states that both reports describe the same findings and impressions with only slight variations in wording that do not change the clinical interpretation or the recommendations for further evaluation and management. Therefore, there are no missed findings to c…	Based on the analysis provided, there are no discrepancies between the trainee's preliminary report and the finalized report. Both reports describe the same findings and impressions with only slight variations in wording that do not change the clinical interpretation or the recommendations for further evaluation and management. Therefore, there are no errors to attribute to perceptual, interpreti…	Given the analysis provided, it appears that there are no significant discrepancies between the trainee's preliminary report and the finalized report. This suggests that the trainee has a good grasp of the anatomy and pathology relevant to the cases they reported on, as well as the ability to communicate findings effectively. Since the variations in wording do not change the clinical interpretati…	gpt-4-1106-preview
251	NeuroGPT	Patient Name: Emma Thompson Patient ID: 987654 Exam Date: March 26, 2024 Exam Type: MRI Brain with Contrast Clinical History: The patient complains of sever headaches and visual disturbences. Findings: There is a 3 cm enhancing mass lession in the right parietal lobe. It shows avid contrast enhancment with surrounding edema. No midline shift or hydrocephalus are noted. The ventricles appear norma…	Patient Name: Emma Thompson Patient ID: 987654 Exam Date: March 26, 2024 Exam Type: MRI Brain with Contrast Clinical History: The patient complains of severe headaches and visual disturbances. Findings: There is a 3 cm enhancing mass lesion in the right parietal lobe. It shows avid contrast enhancement with surrounding edema. No midline shift or hydrocephalus are noted. The ventricles appear norm…	1. Spelling errors: The preliminary report contains several spelling errors ("sever" instead of "severe," "disturbences" instead of "disturbances," "lession" instead of "lesion," and "enhancment" instead of "enhancement") which have been corrected in the finalized report. 2. Typographical errors: The preliminary report has a typographical error with the word "apprecieted," which should be "apprec…	Based on the information provided, the discrepancies listed are related to spelling and typographical errors. These errors do not pertain to the clinical content of the radiology report but rather to the quality of the written text. Therefore, they do not fall into the categories of major or minor discrepancies that would affect patient care. Instead, they are categorized as "Other," which includ…	Based on the information provided, the discrepancies between the trainee's preliminary report and the finalized report are related to spelling and typographical errors. There is no mention of perceptual or interpretive errors, as the discrepancies listed do not pertain to missed findings or misinterpretation of imaging results. Instead, they are errors in the written language of the report. Perce…	The discrepancies listed are primarily related to spelling and typographical errors rather than conceptual misunderstandings of anatomy or pathology. Therefore, these mistakes do not directly suggest a lack of knowledge in specific anatomic or pathologic areas. However, accurate spelling is crucial in radiology reports to maintain clarity and professionalism, and to avoid potential miscommunicati…	gpt-4-1106-preview
254	NeuroGPT	Patient Name: Emily Johnson Patient ID: 789012 Exam Date: March 26, 2024 Exam Type: MRI Brain with Contrast Clinical History: The patient presents with a history of seizure. Findings: There is a 3 cm enhancing mass lesion in the right frontal lobe. It demonstrates avid contrast enhancement with surrounding edema. No midline shift or hydrocephalus are noted. The ventricles appear normal in size an…	Patient Name: Emily Johnson Patient ID: 789012 Exam Date: March 26, 2024 Exam Type: MRI Brain with Contrast Clinical History: The patient presents with a history of seizures. Findings: There is a 3 cm enhancing mass lesion in the right frontal lobe. It demonstrates avid contrast enhancement with surrounding edema. No midline shift or hydrocephalus are noted. The ventricles appear normal in size a…	The significant unique discrepancy between the finalized report and the preliminary report is the suggested neoplastic etiology of the mass lesion. In the preliminary report, the trainee suggests that the lesion is indicative of a glioblastoma, while in the finalized report, the suggestion is that the lesion is more suggestive of a meningioma. Discrepancies: 1.	The discrepancy described involves a difference in the interpretation of a mass lesion's etiology, with the trainee suggesting glioblastoma and the finalized report suggesting meningioma. This discrepancy would be classified as minor, as it may affect clinical treatment but does not have the potential for immediate harm. The distinction between glioblastoma and meningioma is important for treatme…	The discrepancy described involves a difference in the interpretation of a mass lesion, with the trainee suggesting a glioblastoma and the finalized report suggesting a meningioma. This discrepancy does not appear to be due to a perceptual error, as both reports identify the presence of a mass lesion. Instead, it is an interpretive error, as the two reports differ in their conclusions about the e…	Based on the discrepancy described, it would be beneficial for the trainee to review several key topics in both anatomy and pathology to better differentiate between glioblastoma and meningioma on imaging studies. Here are some teaching points: 1. **Location and Origin**: - Glioblastomas typically arise from the cerebral hemispheres' glial cells, often crossing the midline (the "butterfly" glioma…	gpt-4-1106-preview
256	NeuroGPT	Patient Name: Michael Brown Patient ID: 456789 Exam Date: March 26, 2024 Exam Type: MRI Brain with Contrast Clinical History: The patient presents with complaints of headache and blurred vision. Findings: An MRI of the brain reveals a 4 cm enhancing mass lesion in the left parietal lobe. Surrounding edema is observed. There is significant midline shift to the right and evidence of hydrocephalus. …	Patient Name: Michael Brown Patient ID: 456789 Exam Date: March 26, 2024 Exam Type: MRI Brain with Contrast Clinical History: The patient presents with complaints of headache and blurred vision. Findings: An MRI of the brain reveals a 4 cm enhancing mass lesion in the left parietal lobe with associated surrounding edema. There is significant midline shift to the right and evidence of hydrocephalu…	1. The finalized report mentions "multiple small enhancing lesions noted throughout the brain parenchyma, consistent with metastatic disease," which is not mentioned in the preliminary report. This is a significant finding as it suggests the presence of metastases and changes the differential diagnosis and management plan. 2. The preliminary report states "No other intracranial abnormalities are …	The discrepancy identified in the analysis is a major one. The finalized report's mention of "multiple small enhancing lesions noted throughout the brain parenchyma, consistent with metastatic disease" is a critical finding that was missed in the preliminary report. This finding significantly alters the patient's diagnosis, prognosis, and management plan. The presence of brain metastases suggests…	The discrepancies described between the preliminary report by a trainee and the finalized report by an academic radiologist suggest the following: 1. The finalized report mentions "multiple small enhancing lesions noted throughout the brain parenchyma, consistent with metastatic disease," which is not mentioned in the preliminary report. This discrepancy is likely due to a perceptual error, as th…	Based on the discrepancies identified between the preliminary and finalized reports, it is clear that the trainee may benefit from a review of certain topics in both anatomy and pathology to enhance their diagnostic skills and reporting accuracy. Here are the teaching points: 1. **Brain Anatomy and Lesion Localization**: The trainee should review the normal anatomy of the brain, including the cer…	gpt-4-1106-preview
259	NeuroGPT	Patient Name: Sarah Johnson Patient ID: 789012 Exam Date: March 26, 2024 Exam Type: MRI Brain with Contrast Clinical History: Patient presents with a history of headache and episodes of confusion. Findings: MRI of the brain reveals a 5 cm enhancing mass lesion located in the left frontal lobe. Surrounding edema is noted. Mild midline shift to the right is observed, and there is no evidence of hyd…	Patient Name: Sarah Johnson Patient ID: 789012 Exam Date: March 26, 2024 Exam Type: MRI Brain with Contrast Clinical History: The patient presents with a history of headache and episodes of confusion. Findings: MRI of the brain reveals a 5 cm enhancing mass lesion located in the left frontal lobe. Surrounding edema is noted. There is moderate midline shift to the right and evidence of hydrocephal…	1. Severity of the midline shift: The preliminary report describes a "mild midline shift to the right," while the finalized report indicates a "moderate midline shift to the right." 2. Presence of hydrocephalus: The preliminary report states there is "no evidence of hydrocephalus," whereas the finalized report notes the presence of hydrocephalus. 3. Ventricular size: The preliminary report mentio…	As an academic radiologist reviewing these discrepancies, I would categorize them as follows: 1. Severity of the midline shift: This discrepancy could be considered minor. The difference between "mild" and "moderate" midline shift could potentially affect the urgency of clinical management, but it is unlikely to cause immediate or irreparable harm. However, it is important to note that the interp…	As an academic radiologist reviewing the discrepancies between a trainee's preliminary report and a finalized report, I would analyze each discrepancy to determine the type of error that may have occurred: 1. Severity of the midline shift: This discrepancy could be due to an interpretive error. Both the trainee and the final report recognize the presence of a midline shift, but there is a disagre…	Based on the discrepancies between the preliminary and finalized reports, it is clear that the trainee could benefit from a review of several key topics in both anatomy and pathology. Here are the teaching points for each discrepancy: 1. Severity of the midline shift: - The trainee should review the criteria for categorizing the severity of midline shifts (mild, moderate, severe) and understand t…	gpt-4-1106-preview
261	NeuroGPT	Patient Name: John Smith Patient ID: 123456 Exam Date: March 26, 2024 Exam Type: CT of the Face Clinical History: The patient complains of facial pain and swelling. Findings: The CT scan of the face reveals abnormalities in the left zygomatic bone, suggesting a possible fracture. Additionally, there is soft tissue swelling surrounding the affected area. Furthermore, a hypodense lesion is noted in…	Patient Name: John Smith Patient ID: 123456 Exam Date: March 26, 2024 Exam Type: CT of the Face Clinical History: The patient presents with facial pain and swelling. Findings: CT of the face reveals a comminuted fracture involving the left zygomatic arch with associated soft tissue swelling and hemorrhage. Additionally, there is a well-defined hypodense lesion in the right maxillary sinus, concer…	1. Description of the zygomatic fracture: The finalized report specifies the fracture as "comminuted" involving the left zygomatic arch, whereas the preliminary report describes it as "abnormalities in the left zygomatic bone, suggesting a possible fracture." 2. Specificity of the fracture location: The finalized report identifies the specific location of the fracture as the "left zygomatic arch,…	1. Description of the zygomatic fracture: The discrepancy here is in the level of detail provided regarding the nature of the fracture. The term "comminuted" in the finalized report indicates that the bone is broken into several pieces, which is a more specific and severe description than "abnormalities... suggesting a possible fracture." This could potentially be a minor discrepancy, as the spec…	As an academic radiologist reviewing the discrepancies between a trainee's preliminary report and a finalized report, I would categorize the discrepancies as follows: 1. Description of the zygomatic fracture: This discrepancy seems to be an interpretive error. The trainee saw an abnormality but did not confidently characterize it as a comminuted fracture. The finalized report provides a more defi…	Based on the discrepancies between the trainee's preliminary report and the finalized report, it appears that the trainee could benefit from a review of several topics in anatomy and pathology to improve their reporting skills. Here are the teaching points for each discrepancy: 1. Description of the zygomatic fracture: Teaching Point: It is important to accurately describe the nature of a fractur…	gpt-4-1106-preview
263	NeuroGPT	Patient Name: John Doe Patient ID: 123456 Exam Date: March 26, 2024 Exam Type: CT Cervical Spine Clinical History: Patient presents with neck pain and history of trauma. Findings: CT of the cervical spine shows some abnormalities. There is evidence of a fracture at the C5 vertebra, with displacement of the vertebral body. Additionally, there are multiple small bone fragments noted in the surround…	Patient Name: John Doe Patient ID: 123456 Exam Date: March 26, 2024 Exam Type: CT Cervical Spine Clinical History: The patient presents with neck pain and history of trauma. Findings: CT of the cervical spine reveals a comminuted fracture involving the C5 vertebral body, with anterior displacement of the vertebral fragments and mild spinal cord compression. Additionally, there are multiple small …	1. The finalized report specifies the fracture as "comminuted," which indicates that the C5 vertebral body is broken into several pieces, whereas the preliminary report simply mentions a "fracture" without describing the nature of the fracture. 2. The finalized report mentions "anterior displacement of the vertebral fragments," providing specific information about the direction of the displacemen…	1. The discrepancy regarding the description of the fracture as "comminuted" versus simply a "fracture" could be considered an addition. The finalized report provides more detail about the nature of the fracture, which could potentially affect surgical planning or treatment, but it does not typically represent a major discrepancy that would cause immediate harm. 2. The omission of "anterior displ…	1. The discrepancy regarding the description of the fracture as "comminuted" in the finalized report versus a simple "fracture" in the preliminary report could be due to an interpretive error. The trainee may have seen the fracture but did not appreciate the complexity of the fracture pattern. 2. The omission of "anterior displacement of the vertebral fragments" in the preliminary report could be…	Based on the discrepancies identified between the trainee's preliminary report and the finalized report, it is clear that there are several areas where the trainee could benefit from further review and education. Here are the teaching points for each discrepancy: 1. Understanding Fracture Descriptors: The trainee should review the different types of fractures, with a focus on the significance of …	gpt-4-1106-preview
267	NeuroGPT	Patient Name: Sarah Johnson Patient ID: 789012 Exam Date: March 26, 2024 Exam Type: Contrast-Enhanced CT of the Orbits Clinical History: Patient presents with complaints of eye pain and vision changes. Findings: Contrast-enhanced CT of the orbits shows some stuff in there. There are a couple of masses in the right orbit, and they seem to be pressing against the eyeball. Additionally, there's some…	Patient Name: Sarah Johnson Patient ID: 789012 Exam Date: March 26, 2024 Exam Type: Contrast-Enhanced CT of the Orbits Clinical History: The patient presents with complaints of eye pain and vision changes. Findings: Contrast-enhanced CT of the orbits reveals two well-defined enhancing masses in the right orbit, measuring approximately 2 cm in diameter each. These masses are exerting significant m…	1. The finalized report specifies the size of the masses (approximately 2 cm in diameter each), while the preliminary report does not provide any measurements. 2. The finalized report mentions two masses, whereas the preliminary report ambiguously refers to "a couple of masses" without specifying the number. 3. The finalized report describes the masses as "well-defined enhancing masses," providin…	1. Size of the masses: This is an addition. Providing measurements is important for tracking changes in size over time, which can be relevant for treatment and prognosis. However, not including the size in the preliminary report is not likely to cause immediate harm. 2. Number of masses: This is a minor discrepancy. Specifying the exact number of masses is important for accurate diagnosis and tre…	1. Perceptual - The trainee did not measure the masses, which is a missed detail in observation. 2. Interpretive - The trainee was ambiguous about the number of masses, which could be due to a lack of confidence or clarity in interpretation. 3. Interpretive - The trainee did not describe the radiological characteristics of the masses in detail, which is an interpretive omission. 4. Perceptual - T…	Based on the discrepancies listed between the trainee's preliminary report and the finalized report, it is clear that the trainee could benefit from a review of several key topics in both anatomy and pathology, as well as radiological reporting standards. Here are the teaching points: 1. **Measurement and Description of Lesions**: Trainees should understand the importance of providing measurement…	gpt-4-1106-preview
276	NeuroGPT	Patient Name: Emily Johnson Patient ID: 789012 Exam Date: March 26, 2024 Exam Type: Contrast-Enhanced MRI of the Sella Clinical History: Patient presents with hormonal imbalance and visual disturbances. Findings: Contrast-enhanced MRI of the sella turcica reveals a well-defined enhancing lesion within the pituitary gland measuring approximately 1.5 cm in diameter. The lesion demonstrates homogene…	Patient Name: Emily Johnson Patient ID: 789012 Exam Date: March 26, 2024 Exam Type: Contrast-Enhanced MRI of the Sella Clinical History: The patient presents with hormonal imbalance and visual disturbances. Findings: Contrast-enhanced MRI of the sella turcica reveals a well-defined enhancing lesion within the pituitary gland measuring approximately 1.5 cm in diameter. The lesion demonstrates homo…	Upon reviewing the finalized report and the preliminary report, there is one discrepancy in the language used in the "Impression" section: 1. The finalized report states the lesion is "consistent with a pituitary adenoma," which implies a higher level of confidence in the diagnosis. In contrast, the preliminary report uses the term "suggestive of a pituitary adenoma," which indicates a more tenta…	The discrepancy described between the preliminary report and the finalized report regarding the language used in the "Impression" section does not fall into the category of a major discrepancy. A major discrepancy would be one that could cause immediate or irreparable harm to the patient, such as a missed diagnosis of a life-threatening condition. In this case, the difference in language ("consis…	Based on the information provided, the discrepancy between the preliminary report and the finalized report seems to be an interpretive error. The trainee and the finalizing radiologist both identified the lesion, but there is a difference in the level of confidence in the diagnosis. The trainee suggested a more tentative conclusion with "suggestive of a pituitary adenoma," while the finalizing ra…	Based on the discrepancy described, it appears that the trainee may benefit from a review of topics related to the imaging characteristics and differential diagnosis of sellar and parasellar lesions, with a focus on pituitary adenomas. Here are some teaching points: 1. **Anatomy of the Sellar Region**: The trainee should review the anatomy of the sellar and parasellar regions, including the sella…	gpt-4-1106-preview
185	RexVal	Blunting of the right costophrenic angle may be due to small pleural effusion .	Multiple chronic appearing left-sided rib fractures. No pneumothorax. Blunting of the costophrenic angle on the right likely represents pleural scarring and a small effusion, not significantly changed from ___.	1. The finalized report specifies that the blunting of the costophrenic angle on the right is "likely represents pleural scarring and a small effusion," whereas the preliminary report only suggests a "small pleural effusion" as a possible cause without mentioning pleural scarring. 2. The finalized report includes a comparison to previous imaging ("not significantly changed from ___"), indicating …	1. The discrepancy regarding the blunting of the costophrenic angle being "likely represents pleural scarring and a small effusion" in the finalized report versus the preliminary report suggesting only a "small pleural effusion" is a minor discrepancy. This is because the addition of pleural scarring to the differential diagnosis may affect the clinical management, such as prompting further inves…	1. The discrepancy regarding the blunting of the costophrenic angle being "likely represents pleural scarring and a small effusion" in the finalized report versus the preliminary report suggesting only a "small pleural effusion" seems to be an interpretive error. The trainee may have seen the blunting but did not interpret the additional finding of pleural scarring. 2. The omission of comparison …	Based on the discrepancies identified between the trainee's preliminary report and the finalized report, it would be beneficial for the trainee to review several topics in anatomy and pathology to enhance their reporting skills and diagnostic accuracy. Here are the teaching points for each discrepancy: 1. **Blunting of the Costophrenic Angle**: - **Anatomy Review**: The trainee should review the …	gpt-4-1106-preview
186	RexVal	Dobbhoff terminates in the distal esophagus .	Dilated distal esophagus as seen previously containing ingested food contents. No signs of aspiration. Please refer to prior CT torso for full descriptive details of esophageal abnormalities.	1. The finalized report mentions "Dilated distal esophagus as seen previously containing ingested food contents," which provides additional information about the condition of the esophagus and its contents, whereas the preliminary report only states "Dobbhoff terminates in the distal esophagus," which merely describes the position of the Dobbhoff tube without any mention of dilation or contents. …	1. The discrepancy regarding the "Dilated distal esophagus as seen previously containing ingested food contents" versus the preliminary report's "Dobbhoff terminates in the distal esophagus" could be considered an addition. The finalized report provides more detail about the condition of the esophagus, which could be relevant for the patient's management, but it does not indicate an immediate or …	1. The discrepancy regarding the "Dilated distal esophagus as seen previously containing ingested food contents" versus "Dobbhoff terminates in the distal esophagus" suggests an interpretive error. The trainee may have seen the Dobbhoff tube in the distal esophagus but failed to interpret the significance of the dilation and the presence of ingested food contents. 2. The absence of "No signs of a…	Based on the discrepancies identified between the trainee's preliminary report and the finalized report, it appears that the trainee could benefit from a review of several topics in anatomy and pathology, as well as radiologic reporting and communication. Here are the teaching points for each discrepancy: 1. **Understanding of Esophageal Anatomy and Pathology**: The trainee should review the norm…	gpt-4-1106-preview
188	RexVal	No pneumonia .	No radiographic evidence of pneumonia.	1. Specificity of findings: The finalized report specifies "No radiographic evidence of pneumonia," which indicates that the conclusion is based on radiographic images. In contrast, the preliminary report simply states "No pneumonia," which lacks the specificity of the diagnostic modality used. 2. Completeness and formality of language: The finalized report uses more formal and complete language,…	Based on the analysis provided, the discrepancies between the trainee's preliminary report and the finalized report can be categorized as follows: 1. Specificity of findings: The discrepancy here is minor. The finalized report specifies "No radiographic evidence of pneumonia," which is more precise than the preliminary report's "No pneumonia." This is a minor discrepancy because it clarifies the …	Based on the provided analysis of discrepancies, it appears that there are no perceptual or interpretive errors mentioned. The discrepancies highlighted pertain to the specificity of findings and the completeness and formality of language. These discrepancies do not suggest that the trainee missed or misinterpreted any findings on the radiographic images; rather, they indicate a difference in the…	Based on the discrepancies identified between the trainee's preliminary report and the finalized report, it appears that the trainee could benefit from a review of certain topics to enhance their reporting skills. Here are some teaching points and explanations: 1. **Specificity of Findings**: - **Teaching Point**: It is crucial for radiologists to specify the diagnostic modality used when making …	gpt-4-1106-preview
189	RexVal	No pneumonia .	No evidence of pneumonia.	The finalized report states "No evidence of pneumonia," while the preliminary report states "No pneumonia." The discrepancy here is the addition of the word "evidence," which implies that the finalized report is more precise, indicating that based on the images reviewed, there is no evidence to suggest pneumonia. This is a subtle but important distinction, as it reflects the certainty and thoroug…	As an academic radiologist reviewing discrepancies between a trainee's preliminary report and a finalized report, it is crucial to categorize each discrepancy based on its potential impact on patient care. The example provided, where the finalized report states "No evidence of pneumonia," while the preliminary report states "No pneumonia," would be considered a stylistic change. The addition of t…	The discrepancy you've described between the preliminary report stating "No pneumonia" and the finalized report stating "No evidence of pneumonia" does not seem to be due to a perceptual error, as there is no indication that a finding was missed. It also does not appear to be an interpretive error, as there is no misinterpretation of a visualized finding. This discrepancy is more likely due to a …	As an academic radiologist reviewing the discrepancy between the preliminary report ("No pneumonia") and the finalized report ("No evidence of pneumonia"), it is important to address the nuances in language that reflect the level of certainty and the thoroughness of the radiological assessment. The addition of the word "evidence" in the finalized report suggests a more cautious and precise conclu…	gpt-4-1106-preview
190	RexVal	No pneumothorax .	No evidence of pneumothorax following transbronchial biopsy intervention.	1. The finalized report specifies the context in which the absence of pneumothorax is being reported, namely following a transbronchial biopsy intervention, whereas the preliminary report simply states "No pneumothorax" without any context. 2. The finalized report uses the phrase "No evidence of pneumothorax," which implies that the conclusion is based on the evidence available from the imaging, …	The discrepancies you've described between the trainee's preliminary report and the finalized report seem to revolve around the context and phrasing of the findings rather than the identification of a pathology itself. Here's the analysis: 1. The context in which the absence of pneumothorax is reported is important, especially following an intervention like a transbronchial biopsy, which carries …	Based on the provided analysis of discrepancies between a trainee's preliminary report and a finalized report, it appears that there are no perceptual errors, as both reports agree on the absence of pneumothorax. The discrepancies seem to be more related to the level of detail and the phrasing used in the reports. 1. The discrepancy regarding the context in which the absence of pneumothorax is re…	Based on the discrepancies identified between the trainee's preliminary report and the finalized report, it appears that the trainee could benefit from a review of topics related to the interpretation and reporting of imaging studies, particularly in the context of post-procedural assessments. Here are some teaching points: 1. **Contextual Reporting**: It is crucial for radiologists to provide co…	gpt-4-1106-preview
191	RexVal	Mild interstitial pulmonary edema , improved compared to the prior study , with small bilateral pleural effusions .	1. Low lung volumes. Mild interstitial pulmonary edema, improved from the previous exam. 2. Near-complete interval resolution of bilateral pleural effusions since ___. 3. Prominent mediastinal silhouette is most likely due to low lung volumes and patient's positioning. A repeat conventional PA and lateral radiographs will be helpful, when tolerated.	1. The finalized report mentions "Low lung volumes," which is not stated in the preliminary report. 2. The preliminary report describes "small bilateral pleural effusions," whereas the finalized report indicates "Near-complete interval resolution of bilateral pleural effusions since ___," suggesting a significant change in the status of the pleural effusions that is not conveyed in the preliminar…	As an academic radiologist reviewing the discrepancies between a trainee's preliminary report and a finalized report, I would categorize the discrepancies as follows: 1. "Low lung volumes" not mentioned in the preliminary report: This could be considered a minor discrepancy. Low lung volumes can be a nonspecific finding but may contribute to the interpretation of other findings such as atelectasi…	1. The discrepancy regarding "Low lung volumes" not being mentioned in the preliminary report could be due to a perceptual error if the trainee failed to notice the finding, or it could be an interpretive error if the trainee saw the finding but did not recognize its significance. Without more context, it is difficult to determine which type of error occurred. 2. The difference in the description…	Based on the discrepancies listed between the preliminary and finalized reports, it appears that the trainee could benefit from a review of several key topics in both anatomy and pathology to enhance their radiologic interpretation skills. Here are the teaching points for each discrepancy: 1. **Low Lung Volumes**: The trainee should understand the significance of low lung volumes on imaging, whic…	gpt-4-1106-preview
193	RexVal	No evidence of acute cardiopulmonary process .	No evidence of acute cardiopulmonary process.	Based on the information provided, there are no significant unique discrepancies between the finalized report and the preliminary report. Both statements are identical in content, with the exception of an extra space before the period in the preliminary report. This extra space is a minor typographical error and does not represent a discrepancy in the medical content or findings of the report. Di…	Based on the information provided, there are no discrepancies between the trainee's preliminary report and the finalized report, except for a minor typographical error (an extra space before the period). This error does not affect the medical content or findings of the report and therefore does not fall into any of the discrepancy categories (major, minor, additions, stylistic changes, or other) …	Based on the information provided, there are no discrepancies related to perceptual or interpretive errors. The only discrepancy mentioned is a minor typographical error, which is an extra space before a period in the preliminary report. Therefore, the count of discrepancies by type is as follows: Perceptual: 0, Interpretive: 0, Typographic: 1, Other: 0.	Given the information provided, there are no discrepancies between the trainee's preliminary report and the finalized report that would indicate a need for further review of anatomy or pathology. The only difference mentioned is a minor typographical error, which does not pertain to the medical content or the accuracy of the radiological findings. However, it is always beneficial for trainees to …	gpt-4-1106-preview
194	RexVal	No acute findings . Mild cardiomegaly .	No acute findings. Mild cardiomegaly.	There are no significant unique discrepancies between the finalized report and the preliminary report. Both reports convey the same message: "No acute findings. Mild cardiomegaly." Discrepancies: 0.	Based on the information provided, there are no discrepancies between the trainee's preliminary report and the finalized report. Both reports convey the same message, which is "No acute findings. Mild cardiomegaly." Therefore, there are no missed findings to categorize as major, minor, additions, stylistic changes, or other. Major discrepancies: none Major: 0, Minor: 0, Additions: 0, Stylistic: 0…	Given the analysis provided, there are no discrepancies between the trainee's preliminary report and the finalized report. Both reports are consistent in their message, indicating "No acute findings. Mild cardiomegaly." Therefore, there are no errors to categorize. Perceptual: 0, Interpretive: 0, Typographic: 0, Other: 0.	Given the analysis of discrepancies provided, it appears that there are no significant differences between the trainee's preliminary report and the finalized report. Both reports have identified "No acute findings. Mild cardiomegaly," which suggests that the trainee has correctly identified the absence of acute pathology and the presence of an enlarged heart. Since there are no discrepancies, it …	gpt-4-1106-preview
195	RexVal	Moderate left pleural effusion with underlying atelectasis noting infection would also be possible . Pulmonary vascular congestion and probable small right pleural effusion as well .	1. Left retrocardiac opacification could be atelectasis or infection. 2. Pulmonary vascular congestion without evidence of interstitial edema. 3. Possible small left pleural effusion.	1. Side of pleural effusion: The preliminary report mentions a "moderate left pleural effusion" and a "probable small right pleural effusion," while the finalized report only mentions a "possible small left pleural effusion," with no mention of a right pleural effusion. 2. Degree of pleural effusion: The preliminary report describes the left pleural effusion as "moderate," whereas the finalized r…	As an academic radiologist reviewing the discrepancies between a trainee's preliminary report and a finalized report, I would categorize the discrepancies as follows: 1. Side of pleural effusion: This discrepancy could be considered minor, as it may affect clinical treatment. The presence or absence of a pleural effusion on one side could lead to different diagnostic considerations or interventio…	As an academic radiologist reviewing the discrepancies between the preliminary and finalized reports, I would analyze each discrepancy to determine the type of error that may have occurred: 1. Side of pleural effusion: This discrepancy could be due to a perceptual error if the initial observation of a right pleural effusion was incorrect and not seen on further review, or it could be an interpret…	Based on the discrepancies between the preliminary and finalized reports, it would be beneficial for the trainee to review several topics in anatomy and pathology to improve their reporting accuracy and consistency. Here are the teaching points for each discrepancy: 1. Side of pleural effusion: - **Teaching Point**: The trainee should review the anatomy of the pleural space and how to accurately …	gpt-4-1106-preview
197	RexVal	As compared to ___ chest radiograph , substantial atelectasis has developed in the right middle and right lower lobes with persistent adjacent small pleural effusion . Small left pleural effusion and adjacent left retrocardiac opacity are unchanged .	1. Large right hilar lung mass and radiation fibrosis. Additional post-obstructive pneumonia in the right upper and lower lobes is possible but hard to delineate. 2. New left retrocardiac opacity, small left effusion, and pleural thickening. Findings were discussed with ___, RN, via telephone at ___ and again with Dr ___ at ___.	1. The finalized report mentions a "large right hilar lung mass and radiation fibrosis," which is not described in the preliminary report. The preliminary report only mentions atelectasis and a small pleural effusion on the right side. 2. The finalized report suggests the possibility of "post-obstructive pneumonia in the right upper and lower lobes," which is not mentioned in the preliminary repo…	1. Missing "large right hilar lung mass and radiation fibrosis" in the preliminary report is a major discrepancy. A large mass could represent a significant pathology such as lung cancer, and radiation fibrosis could have implications for the patient's past medical history and treatment planning. 2. Not mentioning "post-obstructive pneumonia in the right upper and lower lobes" could be considered…	1. The discrepancy regarding the "large right hilar lung mass and radiation fibrosis" not being described in the preliminary report could be due to a perceptual error if the trainee simply did not see the mass and fibrosis, or it could be an interpretive error if the trainee saw something but did not recognize it as a mass and fibrosis. 2. The absence of "post-obstructive pneumonia in the right u…	Based on the discrepancies between the preliminary and finalized reports, it appears that the trainee could benefit from a review of several key topics in thoracic imaging, anatomy, and pathology. Here are the teaching points for each discrepancy: 1. Recognition of Lung Masses and Radiation Fibrosis: - The trainee should review the imaging characteristics of lung masses, including their typical l…	gpt-4-1106-preview
198	RexVal	Unchanged chest radiograph demonstrating a moderate right pleural effusion .	Reappearance of moderate right pleural effusion.	The finalized report states "Reappearance of moderate right pleural effusion," while the preliminary report states "Unchanged chest radiograph demonstrating a moderate right pleural effusion." The discrepancy here is the implication of the clinical course of the pleural effusion: 1. The finalized report suggests that the moderate right pleural effusion had previously resolved or was not present a…	The discrepancy between the trainee's preliminary report and the finalized report in this case is not major as it does not suggest an immediate or irreparable harm to the patient. However, it is not merely stylistic or an addition either. The discrepancy could be considered minor because it involves a difference in the interpretation of the clinical course of the disease, which could potentially …	In the scenario provided, the discrepancy between the preliminary report and the finalized report does not appear to be due to a perceptual error, as both reports acknowledge the presence of a moderate right pleural effusion. The issue seems to be with the interpretation of the clinical course of the effusion. The finalized report indicates that the effusion has reappeared, which suggests that th…	Based on the discrepancy between the preliminary and finalized reports, it appears that the trainee may benefit from a review of the following topics: 1. **Pleural Effusion Pathophysiology**: Understanding the mechanisms of pleural fluid accumulation, resorption, and the conditions that can lead to pleural effusions is crucial. The trainee should be familiar with the causes of pleural effusions, …	gpt-4-1106-preview
199	RexVal	Low lung volumes , which accentuate the bronchovascular markings . However , there may be mild pulmonary vascular congestion .	Worsening multifocal opacities concerning for pneumonia. Probable mild pulmonary vascular congestion. Low lung volumes.	1. The finalized report mentions "Worsening multifocal opacities concerning for pneumonia," which is a significant finding not mentioned in the preliminary report. This discrepancy indicates a difference in the interpretation of the radiographic findings, with the finalized report suggesting a specific pathology (pneumonia) that was not identified in the preliminary report. 2. The preliminary rep…	1. The discrepancy regarding "Worsening multifocal opacities concerning for pneumonia" is a major discrepancy. The preliminary report failed to mention a significant finding that suggests a specific pathology, which is pneumonia in this case. This could potentially cause immediate or irreparable harm to the patient if not addressed promptly, as pneumonia requires timely treatment. 2. The omission…	1. The discrepancy regarding "Worsening multifocal opacities concerning for pneumonia" not being mentioned in the preliminary report but included in the finalized report could be due to a perceptual error if the trainee simply did not see the opacities, or it could be an interpretive error if the trainee saw the opacities but did not recognize them as indicative of pneumonia. 2. The absence of th…	Based on the discrepancies identified between the trainee's preliminary report and the finalized report, it would be beneficial for the trainee to review certain topics in anatomy and pathology to enhance their interpretive skills and reporting accuracy. Here are the teaching points: 1. **Recognition and Interpretation of Pulmonary Opacities:** - **Teaching Point:** The trainee should review the …	gpt-4-1106-preview
200	RexVal	Small right apical pneumothorax . NOTIFICATION : Images were interpreted by ordering physician at time of image acquisition ___ at 16 : 35 .	Small right apical pneumothorax. Findings were discussed with Dr. ___ by Dr. ___ by telephone on ___ at 10:40 a.m., time of discovery 10:35 a.m.	1. The finalized report specifies that the findings were discussed with Dr. ___, whereas the preliminary report does not mention any discussion with another physician. 2. The finalized report indicates that the discussion occurred by telephone, which is not mentioned in the preliminary report. 3. The finalized report provides a specific time of discovery (10:35 a.m.), which is not included in the…	As an academic radiologist reviewing the discrepancies between a trainee's preliminary report and a finalized report, it is important to assess the impact of each discrepancy on patient care. Here is the analysis: 1. The finalized report specifies that the findings were discussed with Dr. ___, whereas the preliminary report does not mention any discussion with another physician. - This discrepanc…	As an academic radiologist reviewing the discrepancies between a trainee's preliminary report and a finalized report, it is important to understand the context in which these discrepancies occurred. Here is the analysis of each discrepancy: 1. The finalized report specifies that the findings were discussed with Dr. ___, whereas the preliminary report does not mention any discussion with another p…	The discrepancies listed pertain more to the process of reporting and communication rather than specific anatomical or pathological knowledge gaps. However, I can provide some teaching points that could be beneficial for the trainee to review, which are related to the professional practice of radiology rather than direct medical knowledge: 1. **Communication and Documentation**: It is crucial for…	gpt-4-1106-preview
202	RexVal	Enlarged cardiac silhouette . Otherwise , no acute cardiopulmonary process .	No definite acute cardiopulmonary process. Enlarged cardiac silhouette could be accentuated by patient's positioning.	1. The finalized report includes a qualifier regarding the enlarged cardiac silhouette, suggesting that it "could be accentuated by patient's positioning," which is not mentioned in the preliminary report. This addition provides context that could explain the finding and suggests that it might not be as clinically significant if it is due to the patient's position during imaging. 2. The phrase "N…	Based on the provided analysis of discrepancies between a trainee's preliminary report and a finalized report: 1. The addition of a qualifier regarding the enlarged cardiac silhouette in the finalized report is an addition that provides context to the finding. It suggests that the finding might be less clinically significant if it is due to the patient's position during imaging. This is not a maj…	The discrepancies described between the trainee's preliminary report and the finalized report appear to be related to interpretive differences rather than perceptual errors or typographical errors. Here's the breakdown: 1. The addition of a qualifier regarding the enlarged cardiac silhouette suggests that the finalizing radiologist is providing additional interpretation of the finding, considerin…	Based on the discrepancies identified between the trainee's preliminary report and the finalized report, it appears that the trainee could benefit from a review of certain topics in radiologic anatomy and pathology, as well as the impact of patient positioning on imaging findings. Here are some teaching points: 1. **Cardiac Silhouette and Positioning Effects on Imaging**: - **Teaching Point**: Th…	gpt-4-1106-preview
204	RexVal	Enteric tube tip is in the proximal stomach , should be advanced .	Enteric tube tip is in the proximal stomach.	The finalized report states "Enteric tube tip is in the proximal stomach." The preliminary report created by the trainee states "Enteric tube tip is in the proximal stomach, should be advanced." The significant unique discrepancy between the finalized report and the preliminary report is: 1. The finalized report does not include the recommendation "should be advanced," which was present in the pr…	The discrepancy identified between the trainee's preliminary report and the finalized report is that the preliminary report includes a recommendation for action ("should be advanced"), which is not present in the finalized report. This discrepancy can be classified as minor, as it involves a recommendation that may affect clinical treatment but does not have a significant potential for immediate …	The discrepancy identified is not due to a perceptual error, as both the trainee and the final report recognize the location of the enteric tube tip in the proximal stomach. It is also not a typographical error, as there is no indication of a misspelling or incorrect transcription of the intended message. This discrepancy is an interpretive error. The trainee's report includes an interpretation t…	Based on the discrepancy provided, it appears that the trainee included a recommendation for action ("should be advanced") that was not present in the finalized report. This discrepancy suggests that the trainee may have identified a potential issue with the position of the enteric tube but the final interpretation did not deem it necessary to advance the tube. This could be due to several reason…	gpt-4-1106-preview
206	RexVal	Support lines and tubes are unchanged in position . Heart size is enlarged but stable . There remains mild pulmonary edema and a left retrocardiac opacity . There is a small left-sided pleural effusion , stable . There are no pneumothoraces .	Heart size is enlarged but stable. There remains moderate pulmonary edema which is unchanged. There is an unchanged left retrocardiac opacity. There are likely small bilateral effusions. There are no pneumothoraces.	1. The severity of the pulmonary edema is described differently. The preliminary report states "mild pulmonary edema," while the finalized report indicates "moderate pulmonary edema." 2. The finalized report mentions "likely small bilateral effusions," which is not present in the preliminary report. The preliminary report only mentions a "small left-sided pleural effusion." 3. The finalized repor…	1. Severity of Pulmonary Edema: The difference in the description of the severity of pulmonary edema from "mild" to "moderate" could potentially be considered a minor discrepancy. This is because the change in severity may influence the urgency of treatment or the type of therapy initiated. However, it is unlikely to cause immediate or irreparable harm. 2. Bilateral Effusions: The addition of "li…	1. The discrepancy regarding the severity of pulmonary edema (mild vs. moderate) could be considered an interpretive error. This is because both reports identify the presence of pulmonary edema, but there is a difference in the assessment of its severity. This suggests that both the trainee and the finalizing radiologist saw the finding but interpreted the extent differently. 2. The mention of "l…	Based on the discrepancies outlined between the preliminary and finalized reports, there are several topics in anatomy and pathology that would be beneficial for the trainee to review. Here are the teaching points for each discrepancy: 1. Severity of Pulmonary Edema: - Teaching Point: Pulmonary edema is the accumulation of fluid in the alveoli and interstitial spaces of the lungs. It is important…	gpt-4-1106-preview
207	RexVal	In comparison with the study of ___ , the monitoring and support devices essentially unchanged . Continued low lung volumes without definite vascular congestion . The right base is clear on this study . Opacification at the left base is consistent with small effusion and atelectatic changes .	In comparison with the study of ___, the monitoring and support devices are unchanged. Opacification at the right base is unchanged, again consistent with collapse of the middle and lower lobes. The left lung remains clear.	1. The finalized report states that the opacification is at the right base and is unchanged, consistent with collapse of the middle and lower lobes, whereas the preliminary report states that the right base is clear. 2. The preliminary report mentions opacification at the left base, consistent with a small effusion and atelectatic changes, but the finalized report states that the left lung remain…	In the context of radiology reporting, discrepancies between preliminary and finalized reports can have significant implications for patient care. The discrepancies you've described involve differences in the interpretation of opacification and clarity of the lung bases. 1. The discrepancy regarding the right base opacification being unchanged and consistent with collapse of the middle and lower …	The discrepancies described between the preliminary report by a trainee and the finalized report by an experienced radiologist can be analyzed as follows: 1. The discrepancy regarding the right base opacification and collapse of the middle and lower lobes could be due to a perceptual error if the trainee failed to notice the opacification that was present and unchanged, as stated in the finalized…	Based on the discrepancies between the preliminary and finalized reports, it appears that the trainee may benefit from a review of the following topics: 1. **Pulmonary Atelectasis**: Atelectasis refers to the collapse of lung tissue, which can affect part or all of a lung. It is important for the trainee to understand the radiographic appearance of atelectasis, which can include increased opacity…	gpt-4-1106-preview
209	RexVal	1 . New , moderate pulmonary edema from 3 hr prior . 2 . Thin , curvilinear lucency seen under the right hemidiaphragm is consistent with free air from peritoneal dialysis .	1. Bibasilar consolidations may represent atelectasis or pneumonia in the appropriate clinical setting. 2. New lucency beneath the right hemidiaphragm is concerning for intra-abdominal free air. Clinical correlation recommended. Additional evaluation could be performed with repeat upright radiograph or left lateral decubitus radiograph. NOTIFICATION: These findings were discussed with Dr. ___ By …	1. The preliminary report mentions "New, moderate pulmonary edema from 3 hr prior," while the finalized report describes "Bibasilar consolidations," which could represent atelectasis or pneumonia. The finalized report does not mention pulmonary edema, which is a different finding and suggests a different clinical condition. 2. The preliminary report attributes the "Thin, curvilinear lucency seen …	As an academic radiologist, it is crucial to ensure that discrepancies between preliminary and finalized reports are identified and categorized appropriately to maintain high standards of patient care. Here's the analysis of the discrepancies provided: 1. The discrepancy regarding "New, moderate pulmonary edema" versus "Bibasilar consolidations" is a major discrepancy. Pulmonary edema and bibasil…	In the context of radiology, discrepancies between preliminary and finalized reports can occur due to a variety of reasons, including perceptual errors, interpretive errors, typographical errors, or other factors such as additional information or clinical correlation. Here's an analysis of the discrepancies mentioned: 1. The discrepancy regarding "New, moderate pulmonary edema" versus "Bibasilar …	As an academic radiologist, it is important to address discrepancies between preliminary and finalized reports to enhance the trainee's learning experience and improve patient care. Based on the discrepancies provided, here are the teaching points and relevant explanations: 1. **Pulmonary Edema vs. Bibasilar Consolidations:** - **Teaching Point:** The trainee should understand the radiographic ap…	gpt-4-1106-preview
211	RexVal	No focal consolidation to suggest pneumonia . Mild cardiomegaly . Possible minimal central pulmonary vascular engorgement without overt pulmonary edema .	Relatively hyperinflated lungs, suggesting COPD. Possible minimal central pulmonary vascular engorgement without overt pulmonary edema. No focal consolidation. Mild cardiomegaly.	1. The finalized report includes the finding of "Relatively hyperinflated lungs, suggesting COPD," which is not mentioned in the preliminary report. 2. The preliminary report states "No focal consolidation to suggest pneumonia," while the finalized report simply states "No focal consolidation." Discrepancies: 2.	1. The discrepancy regarding the finding of "Relatively hyperinflated lungs, suggesting COPD" in the finalized report, which is not mentioned in the preliminary report, could be considered an addition. This finding adds more detail to the report and may suggest a chronic condition that could impact patient management. However, it is not typically an acute finding that would cause immediate harm i…	1. The discrepancy regarding the finding of "Relatively hyperinflated lungs, suggesting COPD" that is included in the finalized report but not mentioned in the preliminary report could be due to a perceptual error if the trainee failed to notice the hyperinflation on the imaging. Alternatively, it could be an interpretive error if the trainee saw the hyperinflation but did not recognize its signi…	Based on the discrepancies provided, it would be beneficial for the trainee to review the following topics: 1. **Pulmonary Hyperinflation and COPD**: - **Anatomy/Physiology**: The trainee should review the normal anatomy of the lungs, including the alveoli and airways, and understand the changes that occur in chronic obstructive pulmonary disease (COPD). This includes the concept of hyperinflatio…	gpt-4-1106-preview
214	RexVal	Increased right upper lobe opacity , could reflect an early infectious process , in the appropriate clinical setting . NOTIFICATION : Findings discussed with Dr . ___ on ___ at 08 : 03 .	Essentially complete resolution of the right upper lobe opacity seen on prior. Findings suggestive of underlying chronic upper lobe scarring, although superimposed acute infectious process, particularly on the left, is not completely excluded.	1. Resolution of Opacity: The finalized report indicates "Essentially complete resolution of the right upper lobe opacity seen on prior," whereas the preliminary report mentions "Increased right upper lobe opacity," suggesting that the trainee observed an increase in opacity that has since resolved. 2. Chronic Scarring vs. Early Infectious Process: The finalized report suggests "Findings suggesti…	1. Resolution of Opacity: This discrepancy seems to be minor. The preliminary report indicated an increase in opacity, which could suggest an acute process, while the finalized report indicates resolution. This could affect clinical treatment, as the patient may have been treated for an acute condition that has since resolved, but it is unlikely to cause immediate or irreparable harm. 2. Chronic …	1. Resolution of Opacity: This discrepancy could be due to a perceptual error if the trainee initially misperceived the opacity as increased when it was actually resolving, or it could be an interpretive error if the trainee saw the opacity correctly but misinterpreted its significance in the context of the patient's clinical course. 2. Chronic Scarring vs. Early Infectious Process: This is likel…	Based on the discrepancies between the trainee's preliminary report and the finalized report, the following topics in anatomy and pathology would be beneficial for the trainee to review: 1. **Pulmonary Opacities and Their Evolution**: The discrepancy regarding the resolution of opacity suggests that the trainee may benefit from reviewing the natural history of pulmonary opacities, including how t…	gpt-4-1106-preview
215	RexVal	Expected postoperative changes of left upper lobectomy without superimposed acute cardiopulmonary process .	Post left upper lobectomy changes, with no superimposed acute intrathoracic process detected.	Upon reviewing the finalized report and the preliminary report, there are no significant unique discrepancies in the content. Both reports convey the same message: that there are changes consistent with a left upper lobectomy and that there is no evidence of an acute intrathoracic process. The language used is slightly different, but the meaning is the same. There are no changes in the findings o…	Based on the analysis provided, there are no discrepancies between the trainee's preliminary report and the finalized report. Both reports indicate that there are changes consistent with a left upper lobectomy and no evidence of an acute intrathoracic process. Since the meaning conveyed by both reports is the same and there are no changes in the findings or the interpretation of the findings, the…	Based on the analysis provided, there are no discrepancies between the trainee's preliminary report and the finalized report. Both reports convey the same diagnostic message without any changes in the findings or their interpretation. Therefore, there are no perceptual, interpretive, typographical, or other errors to report. Perceptual: 0, Interpretive: 0, Typographic: 0, Other: 0.	Given the analysis that there are no significant unique discrepancies between the preliminary report by the trainee and the finalized report, it suggests that the trainee has a good grasp of the relevant anatomy and pathology as it pertains to the case described. The reports are consistent in their findings, indicating that the trainee correctly identified the post-surgical changes of a left uppe…	gpt-4-1106-preview
216	RexVal	Improved aeration of left lower lobe .	Improved aeration of the left lower lobe suggesting resolving pneumonia.	The finalized report adds a clinical interpretation to the observation made in the preliminary report. The preliminary report simply states "Improved aeration of left lower lobe," which is an observation without context. The finalized report expands on this by suggesting a clinical cause for the observation: "suggesting resolving pneumonia." This addition provides a potential diagnosis or explana…	Based on the information provided, the discrepancy between the trainee's preliminary report and the finalized report seems to be an addition rather than a major or minor discrepancy. The trainee's report noted "Improved aeration of left lower lobe," which is a factual observation. The finalized report adds a clinical interpretation to this observation by suggesting "resolving pneumonia" as a pote…	Based on the information provided, the discrepancy between the trainee's preliminary report and the finalized report does not seem to be due to a perceptual error, as the finding of "Improved aeration of the left lower lobe" was identified and reported by the trainee. It also does not appear to be a typographical error, as there is no indication of a misspelling or incorrect transcription of the …	Based on the discrepancy described, it appears that the trainee's preliminary report lacked the clinical interpretation that was provided in the finalized report. The trainee noted the observation of "Improved aeration of the left lower lobe" but did not suggest a potential cause for this finding. The finalized report, however, included the interpretation "suggesting resolving pneumonia," which i…	gpt-4-1106-preview
218	RexVal	New large right pleural effusion with resultant atelectasis and collapse of the right middle and lower lobes . Findings were discussed with Dr . ___ by Dr . ___ , at 1119AM on ___ , 2 minutes after discovery . The patient was sent to the ___ Emergency Room .	New large right-sided pleural effusion with underlying atelectasis and possible consolidation in the middle and lower lobes. CT scan may offer additional detail of underlying parenchymal abnormalities. Small left-sided pleural effusion.	1. The finalized report mentions "possible consolidation" in the middle and lower lobes, which is not mentioned in the preliminary report. 2. The finalized report suggests a CT scan for additional detail, which is not suggested in the preliminary report. 3. The finalized report notes a "small left-sided pleural effusion," which is not mentioned in the preliminary report. 4. The preliminary report…	As an academic radiologist reviewing the discrepancies between a trainee's preliminary report and a finalized report, I would categorize the discrepancies as follows: 1. The mention of "possible consolidation" in the middle and lower lobes in the finalized report, which is not mentioned in the preliminary report, could be considered a minor discrepancy. This is because the identification of conso…	To analyze the discrepancies between the preliminary and finalized reports, we need to consider the nature of each discrepancy: 1. The mention of "possible consolidation" in the middle and lower lobes in the finalized report, but not in the preliminary report, could be due to a perceptual error if the trainee simply did not see the consolidation, or it could be an interpretive error if the traine…	Based on the discrepancies listed between the preliminary and finalized reports, it appears that the trainee may benefit from a review of certain topics in anatomy and pathology to improve their radiologic interpretation skills. Here are the teaching points for each discrepancy: 1. **Possible consolidation in the middle and lower lobes**: The trainee should review the pulmonary anatomy, specifica…	gpt-4-1106-preview
237	RexVal	Moderately severe pulmonary edema has returned . There is new consolidation in the right upper lobe , and this is either recurrence of asymmetric pulmonary edema or another focus of pneumonia in addition to the persisting consolidation in the right and left lower lobes . Moderate cardiomegaly unchanged . Bilateral pleural effusions are small . No pneumothorax .	AP chest compared to ___ through ___: Pulmonary edema had improved substantially between ___ and ___, but there is substantially worse consolidation in the right lower and left upper lobes today than on ___. Whether this is recurrence of pulmonary edema or concurrent pneumonia is radiographically indeterminate. At least small bilateral pleural effusion is presumed. Moderate-to-severe cardiomegaly…	1. The finalized report states that pulmonary edema has improved substantially, whereas the preliminary report suggests that moderately severe pulmonary edema has returned. 2. The finalized report mentions consolidation in the right lower and left upper lobes, while the preliminary report mentions new consolidation in the right upper lobe and persisting consolidation in the right and left lower l…	1. Discrepancy regarding the status of pulmonary edema: This could be considered a minor discrepancy, as the difference in assessment of pulmonary edema could potentially affect patient management, such as the need for diuretics or other treatments. However, it is unlikely to cause immediate or irreparable harm. 2. Discrepancy in the location and status of consolidation: This is a minor discrepan…	1. The discrepancy regarding the status of pulmonary edema could be due to an interpretive error. The trainee may have misinterpreted the imaging findings or the progression of the edema, leading to a different conclusion than the one reached in the finalized report. 2. The differences in the location and persistence of consolidation could be due to a perceptual error if the trainee failed to not…	Based on the discrepancies between the preliminary and finalized reports, it appears that the trainee could benefit from reviewing several topics in both anatomy and pathology to improve their radiologic interpretation skills. Here are the teaching points for each discrepancy: 1. **Pulmonary Edema**: - **Teaching Point**: Pulmonary edema is characterized by the accumulation of fluid in the lung p…	gpt-4-1106-preview
238	RexVal	No acute intrathoracic process .	No acute intrathoracic process.	Based on the information provided, there are no significant unique discrepancies between the finalized report and the preliminary report. Both reports state "No acute intrathoracic process." The only difference is a space before the period in the preliminary report, which is a minor typographical error and not a discrepancy in the content of the report. Discrepancies: 0.	Based on the information provided, there are no discrepancies between the trainee's preliminary report and the finalized report that affect the content or the clinical interpretation of the findings. The only difference mentioned is a minor typographical error (a space before the period), which falls under the category of "stylistic changes" and does not impact the clinical management of the pati…	Perceptual: 0, Interpretive: 0, Typographic: 1, Other: 0.	Given the information provided, there are no discrepancies in the content of the radiology report that would necessitate a review of specific anatomy or pathology topics. The only difference mentioned is a minor typographical error (a space before the period), which does not impact the medical interpretation or the diagnostic accuracy of the report. However, it is always beneficial for trainees t…	gpt-4-1106-preview
240	RexVal	Left basilar opacity , potentially atelectasis noting infection is not excluded .	Left basilar opacity which could be compatible with infection. Recommend repeat imaging after treatment. If no clincal concern for infection, consider chest CT for further evaluation.	1. The finalized report suggests a higher suspicion for infection by stating "could be compatible with infection," whereas the preliminary report is more non-committal with "noting infection is not excluded." 2. The finalized report provides a clear recommendation for follow-up with "Recommend repeat imaging after treatment," which is not present in the preliminary report. 3. The finalized report…	1. The discrepancy regarding the level of suspicion for infection is a minor discrepancy. The finalized report's language of "could be compatible with infection" suggests a higher index of suspicion compared to the preliminary report's "noting infection is not excluded." This change could potentially affect clinical decision-making, as it may prompt the clinician to consider starting or adjusting…	In analyzing the discrepancies between the trainee's preliminary report and the finalized report, we can categorize each discrepancy as follows: 1. The discrepancy regarding the suspicion for infection seems to be an interpretive error. The trainee was non-committal, while the final report suggests a higher suspicion. This indicates a difference in the level of confidence or clinical judgment rat…	Based on the discrepancies outlined between the preliminary and finalized reports, it appears that the trainee could benefit from a review of several topics in both anatomy and pathology to enhance their diagnostic acumen and reporting skills. Here are the teaching points for each discrepancy: 1. **Infection Suspicion in Imaging Reports:** - Teaching Point: It is important to understand the radio…	gpt-4-1106-preview
241	RexVal	Compared to chest radiographs ___ . Pulmonary vascular congestion which developed between ___ and ___ persists . Very mild interstitial pulmonary edema has improved , but small right pleural effusion has accumulated . The absence of the vasculature in the right upper lobe is usually an indication of emphysema . Heart size is normal .	AP chest compared to ___: Previous mild but asymmetric pulmonary edema continues to improve. The residual opacification in the right upper lobe raises concern for pneumonia. Heart size is normal. There is no pleural effusion.	1. The finalized report mentions "asymmetric pulmonary edema" while the preliminary report refers to "pulmonary vascular congestion" and "very mild interstitial pulmonary edema." The finalized report indicates improvement, whereas the preliminary report suggests persistence. 2. The finalized report raises concern for pneumonia due to "residual opacification in the right upper lobe," whereas the p…	1. The discrepancy between "asymmetric pulmonary edema" and "pulmonary vascular congestion" with "very mild interstitial pulmonary edema" is likely a minor discrepancy. Both descriptions pertain to the presence of fluid in the lungs, but the finalized report suggests a more specific distribution (asymmetric) and possibly a change in the condition (improvement). This could affect clinical treatmen…	As an academic radiologist reviewing the discrepancies between a trainee's preliminary report and a finalized report, here is the analysis: 1. The discrepancy regarding "asymmetric pulmonary edema" in the finalized report versus "pulmonary vascular congestion" and "very mild interstitial pulmonary edema" in the preliminary report, along with the difference in the assessment of improvement versus …	Based on the discrepancies outlined between the preliminary and finalized reports, it appears that the trainee could benefit from a review of several key topics in both anatomy and pathology to enhance their interpretive skills and reporting accuracy. Here are the teaching points for each discrepancy: 1. **Asymmetric Pulmonary Edema vs. Pulmonary Vascular Congestion and Interstitial Edema**: - **…	gpt-4-1106-preview
244	RexVal	1 . Mild pulmonary edema , much less severe than what was seen on prior exam . 2 . Small bilateral pleural effusions .	PA and lateral chest compared to ___ and ___: Mild pulmonary edema is less severe today than it was on ___. Small pleural effusions and moderate cardiomegaly are comparable. There is no pneumonia. Very small right upper lobe lung nodule may be present projected over the intersection of the right first anterior and fifth posterior ribs. Findings were discussed by Dr. ___ with Dr. ___ by telephone …	1. The finalized report specifies the type of chest imaging (PA and lateral chest) and indicates that the images were compared to previous ones, but the dates of the comparison images are left blank (___ and ___). 2. The finalized report quantifies the severity of the pulmonary edema as "mild" and notes that it is "less severe today" compared to a specific prior date, which is left blank (___). 3…	1. The dates of the comparison images being left blank is a minor discrepancy. It is important for the radiologist to know when the previous images were taken to accurately assess changes over time. However, this does not typically result in immediate harm to the patient. 2. The severity of the pulmonary edema being quantified as "mild" and noting that it is "less severe today" compared to a spec…	1. Typographical - The dates of the comparison images are likely left blank due to an oversight or typographical error. This is an administrative detail that should have been included but was omitted. 2. Interpretive - The severity of the pulmonary edema being quantified as "mild" and noted as "less severe today" compared to a specific prior date suggests an interpretive discrepancy. The trainee …	Based on the discrepancies listed between the trainee's preliminary report and the finalized report, it appears that there are several areas where the trainee could benefit from further review and education. Here are the teaching points for each discrepancy: 1. **Comparison with Previous Imaging**: It is crucial for radiologists to compare current imaging with previous studies to assess for chang…	gpt-4-1106-preview
245	RexVal	Retrocardiac opacity on the lateral view may represent developing pneumonia in the correct clinical setting . NOTIFICATION : The findings were discussed by Dr . ___ with ___ for Dr . ___ on the telephone on ___ at 10 : 45 AM .	Retrocardiac opacity without clear correlate on frontal radiograph of unclear significance. However in the appropriate clinical setting, this can represent pneumonia.	1. The finalized report states "Retrocardiac opacity without clear correlate on frontal radiograph of unclear significance," which suggests that the opacity was not clearly identified on the frontal radiograph and its significance is uncertain. The preliminary report does not mention the lack of clear correlate on the frontal radiograph or the uncertainty in significance. 2. The finalized report …	1. The discrepancy regarding the "Retrocardiac opacity without clear correlate on frontal radiograph of unclear significance" is an addition. The finalized report adds information about the uncertainty of the finding on the frontal radiograph, which was not mentioned in the preliminary report. This could potentially affect clinical management if the uncertainty leads to further investigation, but…	1. The discrepancy regarding the "Retrocardiac opacity without clear correlate on frontal radiograph of unclear significance" suggests an interpretive error. The finalized report acknowledges the uncertainty of the finding's significance, which was not mentioned in the preliminary report. This indicates that the trainee may have missed the significance of the uncertainty in their initial interpre…	Based on the discrepancies identified between the trainee's preliminary report and the finalized report, there are several teaching points that can be addressed to enhance the trainee's understanding and reporting skills: 1. **Understanding Radiographic Opacities and Correlation with Clinical Findings:** - Teaching Point: It is crucial for the trainee to understand the significance of identifying…	gpt-4-1106-preview
247	RexVal	No pulmonary edema or pleural effusion .	In comparison to ___ exam, there is interval near-complete resolution of bilateral pleural effusion. No pulmonary edema.	1. The finalized report indicates that there was previously bilateral pleural effusion, which has now nearly completely resolved. This suggests that there was a comparison with a prior exam showing pleural effusion. In contrast, the preliminary report states that there is no pleural effusion, which implies that there was no such finding at all, without indicating any change over time or compariso…	The discrepancy described involves a difference in the interpretation of pleural effusion between a trainee's preliminary report and the finalized report by a more experienced radiologist. The finalized report indicates that there was previously bilateral pleural effusion, which has now nearly completely resolved. This suggests that the radiologist compared the current imaging with a prior exam a…	The discrepancy described suggests a difference in interpretation between the trainee's preliminary report and the finalized report by a more experienced radiologist. The trainee's report indicates no pleural effusion, while the finalized report suggests that there was a bilateral pleural effusion that has nearly completely resolved. This discrepancy could be due to a perceptual error if the trai…	Based on the discrepancy described, it appears that the trainee may have missed the presence of pleural effusion on the imaging or did not recognize the significance of its resolution. This suggests that the trainee could benefit from a review of both the relevant anatomy and the pathology that could lead to pleural effusion, as well as the importance of comparing current imaging with prior studi…	gpt-4-1106-preview
249	RexVal	No definite acute cardiopulmonary process . Please note that CT is more sensitive for subtle pulmonary opacities .	Left perihilar opacity corresponding to known pulmonary mass again seen. Otherwise, no acute cardiopulmonary process.	1. The finalized report specifically mentions a "Left perihilar opacity corresponding to known pulmonary mass again seen," which is a significant finding that was not mentioned in the preliminary report. This indicates that there is a known abnormality that has been observed previously and is still present. 2. The preliminary report includes a general statement that "CT is more sensitive for subt…	The discrepancy identified in the analysis is as follows: 1. The finalized report specifically mentions a "Left perihilar opacity corresponding to known pulmonary mass again seen," which is a significant finding that was not mentioned in the preliminary report. This discrepancy would be considered a major discrepancy because it involves a significant finding that has clinical relevance and could …	The discrepancies between the trainee's preliminary report and the finalized report can be analyzed as follows: 1. The finalized report specifically mentions a "Left perihilar opacity corresponding to known pulmonary mass again seen," which was not mentioned in the preliminary report. This discrepancy is likely due to a perceptual error, as the trainee may have failed to notice the abnormality du…	Based on the discrepancies identified between the trainee's preliminary report and the finalized report, there are several topics in anatomy and pathology that would be beneficial for the trainee to review: 1. **Pulmonary Anatomy and Radiographic Patterns of Disease**: The trainee should review the normal anatomy of the lungs, with a focus on the hila and perihilar regions. Understanding the norm…	gpt-4-1106-preview
250	RexVal	In comparison with the study ___ ___ , there is little change in the appearance of the monitoring and support devices . Continued substantial enlargement of the cardiac silhouette with relatively mild elevation of pulmonary venous pressure . Opacification at the right base silhouettes the hemidiaphragm and is consistent with collapse of the right middle and lower lobes .	In comparison with the study of ___, there is again enlargement of the cardiac silhouette with elevation of pulmonary venous pressure. Opacification at the right base again is consistent with collapse of the right middle and lower lobes RECOMMENDATION(S): . The tip of the right IJ catheter is in the mid to lower SVC.	1. The finalized report omits the phrase "little change in the appearance of the monitoring and support devices," which was present in the preliminary report. This could indicate that the finalized report does not address the status of monitoring and support devices, or that the academic radiologist did not find this detail significant enough to include. 2. The finalized report states "there is a…	1. Omission of "little change in the appearance of the monitoring and support devices" - Minor: This could be considered a minor discrepancy as it may affect the clinical team's understanding of the stability or change in the patient's condition regarding the monitoring and support devices. However, it is unlikely to cause immediate harm. 2. Change from "Continued substantial enlargement of the c…	1. Omission of "little change in the appearance of the monitoring and support devices" - This discrepancy could be due to an interpretive error if the academic radiologist deemed the information not clinically significant, or it could be an intentional omission if the radiologist thought it was redundant or not necessary for the final report. It could also be a typographical error if it was accid…	Based on the discrepancies identified between the preliminary and finalized reports, it would be beneficial for the trainee to review the following topics in anatomy and pathology: 1. **Monitoring and Support Devices in Radiology**: The trainee should understand the importance of consistently reporting on the status of monitoring and support devices. This includes recognizing and describing the p…	gpt-4-1106-preview
252	RexVal	No evidence of acute disease .	No evidence of acute disease.	There are no significant unique discrepancies between the finalized report and the preliminary report. Both reports state "No evidence of acute disease." Discrepancies: 0.	Based on the information provided, there are no discrepancies between the trainee's preliminary report and the finalized report. Both reports state "No evidence of acute disease," which indicates that there were no findings missed by the trainee that could be categorized as major, minor, additions, stylistic changes, or other. Major discrepancies: none Major: 0, Minor: 0, Additions: 0, Stylistic:…	Based on the information provided, there are no discrepancies between the trainee's preliminary report and the finalized report. Both reports state "No evidence of acute disease," which indicates that there were no findings that were missed, misinterpreted, or incorrectly transcribed. Perceptual: 0, Interpretive: 0, Typographic: 0, Other: 0.	Given that there are no discrepancies between the trainee's preliminary report and the finalized report, and both reports state "No evidence of acute disease," it suggests that the trainee's interpretation of the imaging was in agreement with the final assessment. This indicates that the trainee correctly identified the absence of acute pathology in the images they reviewed. However, even in the …	gpt-4-1106-preview
253	RexVal	Heart size is enlarged , unchanged . Mediastinum is stable . Old right rib fractures are noted . There is no pleural effusion or pneumothorax .	Heart size is enlarged. Mediastinum is stable. Multifocal opacities are present, overall similar to previous study but potentially minimally improved. No appreciable pneumothorax. Old rib fractures, unchanged.	1. The finalized report mentions "Multifocal opacities are present, overall similar to previous study but potentially minimally improved," which is not mentioned at all in the preliminary report. This discrepancy indicates a finding that was either missed or not reported by the trainee. 2. The preliminary report specifies "Old right rib fractures," whereas the finalized report states "Old rib fra…	1. The discrepancy regarding "Multifocal opacities" could be considered an addition if the opacities were indeed present in the previous study and the trainee failed to mention them. This discrepancy is not major as it does not indicate immediate or irreparable harm but could be minor if the clinical management would change based on the presence or improvement of these opacities. If the opacities…	1. The discrepancy regarding "Multifocal opacities" could be due to a perceptual error if the trainee did not notice the opacities or an interpretive error if the trainee saw the opacities but did not appreciate their significance or change from the previous study. 2. The discrepancy about the "Old right rib fractures" could be a typographical error if the side was accidentally omitted in the fin…	Based on the discrepancies mentioned, it would be beneficial for the trainee to review certain topics in anatomy and pathology to improve their reporting skills and reduce the likelihood of similar discrepancies in the future. Here are the teaching points for each discrepancy: 1. Multifocal opacities: - The trainee should review the imaging characteristics of pulmonary opacities, including their …	gpt-4-1106-preview
255	RexVal	No acute cardiopulmonary process . Bilateral low lung volumes .	No acute cardiopulmonary process. Bilateral low lung volumes with crowding of bronchovascular markings and bibasilar atelectasis.	The finalized report includes the additional findings of "crowding of bronchovascular markings and bibasilar atelectasis," which were not mentioned in the preliminary report created by the trainee. Discrepancies: 2.	The additional findings of "crowding of bronchovascular markings and bibasilar atelectasis" that were not mentioned in the trainee's preliminary report can be categorized as follows: 1. Crowding of bronchovascular markings: This finding can be associated with various conditions, including pulmonary edema, interstitial lung disease, or infection. Depending on the clinical context, this could poten…	Based on the information provided, the discrepancies between the trainee's preliminary report and the finalized report include the additional findings of "crowding of bronchovascular markings and bibasilar atelectasis." These discrepancies can be analyzed as follows: 1. Crowding of bronchovascular markings: This could be a perceptual error if the trainee simply did not notice the finding on the i…	Based on the discrepancies mentioned, it seems that the trainee missed findings related to the lung parenchyma and the distribution of pulmonary markings. The additional findings in the finalized report are "crowding of bronchovascular markings" and "bibasilar atelectasis." Here are the teaching points for each: 1. **Crowding of Bronchovascular Markings**: - **Anatomy Review**: The trainee should…	gpt-4-1106-preview
257	RexVal	No evidence of pneumonia . Persistent mildly enlarged heart .	Prominent interstitial marking, mildly enlarged heart size and prominent vascular markings likely from cardiac decompensation.	1. The finalized report mentions "Prominent interstitial marking," which is not present in the preliminary report. 2. The finalized report suggests "prominent vascular markings likely from cardiac decompensation," which is a new finding and interpretation not mentioned in the preliminary report. 3. The preliminary report states "No evidence of pneumonia," which is an exclusion of a finding that i…	1. The discrepancy regarding "Prominent interstitial marking" not being present in the preliminary report but mentioned in the finalized report could be considered a minor discrepancy. This finding could suggest interstitial lung disease or early pulmonary edema, which may affect clinical management but is unlikely to cause immediate harm. 2. The addition of "prominent vascular markings likely fr…	1. The discrepancy regarding "Prominent interstitial marking" could be due to a perceptual error if the trainee simply did not see the finding, or it could be an interpretive error if the trainee saw something but did not recognize it as prominent interstitial marking. Without more context, it is difficult to determine which type of error occurred. 2. The addition of "prominent vascular markings …	Based on the discrepancies provided, it seems that the trainee may benefit from a review of certain aspects of chest radiology, particularly those related to the pulmonary interstitium, cardiovascular system, and the radiologic manifestations of pneumonia. Here are some teaching points and explanations for each discrepancy: 1. **Prominent Interstitial Marking**: - **Teaching Point**: The trainee …	gpt-4-1106-preview
258	RexVal	No acute intrathoracic process .	No acute intrathoracic process.	There are no significant unique discrepancies between the finalized report and the preliminary report. Both reports state "No acute intrathoracic process." The only difference is the presence of an extra space before the period in the preliminary report, which is a minor typographical error and not a discrepancy in the content of the report. Discrepancies: 0.	Based on the analysis provided, there are no discrepancies between the trainee's preliminary report and the finalized report that affect the content or the clinical interpretation. The only difference noted is a minor typographical error, which is the presence of an extra space before the period in the preliminary report. This typographical error does not constitute a discrepancy in the clinical …	Based on the analysis provided, there are no discrepancies related to perceptual or interpretive errors. The only difference noted is a minor typographical error, which is the presence of an extra space before the period in the preliminary report. Perceptual: 0, Interpretive: 0, Typographic: 1, Other: 0.	Given the information provided, there are no content discrepancies between the trainee's preliminary report and the finalized report. The only difference noted is a minor typographical error (an extra space before the period), which does not impact the clinical content or interpretation of the radiological findings. Therefore, there are no specific anatomy or pathology topics to review based on d…	gpt-4-1106-preview
260	RexVal	Right lower lobe opacity again seen , unchanged from previous exam . Unchanged chest radiographs .	Right lower lobe opacity with volume loss, likely atelectasis, unchanged since the earlier study of ___.	1. Specificity of finding: The finalized report specifies "volume loss," which suggests a more precise radiological finding, whereas the preliminary report only mentions "opacity." 2. Likely diagnosis: The finalized report suggests "likely atelectasis" as a diagnosis, providing a clinical interpretation, which is not present in the preliminary report. 3. Reference to earlier study: The finalized …	1. Specificity of finding: This discrepancy is an addition. The finalized report provides a more specific term, "volume loss," which adds detail to the finding of "opacity" mentioned in the preliminary report. This additional detail can help in guiding the clinical team towards a more focused differential diagnosis but does not necessarily change the immediate clinical management. 2. Likely diagn…	1. Specificity of finding: This discrepancy does not seem to be due to a perceptual error, as both reports identify an abnormality. It is more likely an interpretive error, where the trainee did not appreciate the specific nature of the finding or did not feel confident enough to label it as "volume loss." 2. Likely diagnosis: This is an interpretive error. The finalized report provides a clinica…	Based on the discrepancies identified between the trainee's preliminary report and the finalized report, it appears that there are several areas where the trainee could benefit from further review and education. Here are the teaching points for each discrepancy: 1. Specificity of finding: Teaching Point: It is important for the trainee to understand the difference between general terms like "opac…	gpt-4-1106-preview
262	RexVal	Stable chest findings , no evidence of acute pneumonia in patient with history of cough .	Stable chest findings, no evidence of new acute pneumonia.	The finalized report states "no evidence of new acute pneumonia," while the preliminary report states "no evidence of acute pneumonia." The finalized report implies a comparison with previous imaging to determine that there is no new pneumonia, whereas the preliminary report does not specify whether the pneumonia is new or pre-existing. The preliminary report includes the clinical information "in…	The discrepancy between the preliminary report stating "no evidence of acute pneumonia" and the finalized report stating "no evidence of new acute pneumonia" is minor. This is because the finalized report provides additional context by specifying that there is no new pneumonia when compared to previous imaging, which could affect clinical management, particularly if the patient has a known histor…	In the scenario provided, the discrepancies between the preliminary and finalized reports do not appear to be due to perceptual errors, as there is no indication that a finding was missed. Instead, the discrepancies seem to be related to interpretive and possibly typographical or communication errors. 1. The discrepancy regarding "no evidence of new acute pneumonia" in the finalized report versus…	Based on the discrepancies identified between the preliminary and finalized reports, there are several teaching points that could be beneficial for the trainee to review. The discrepancies suggest a need for a better understanding of the importance of clinical context, comparison with prior imaging, and the language used in radiology reporting. 1. **Clinical Context in Reporting**: The omission o…	gpt-4-1106-preview
264	RexVal	Comparison to ___ . Stable position of the right PICC line . No evidence of pneumonia . The lung volumes have increased , reflecting improved ventilation . Stable mild elevation of the left hemidiaphragm . No overt pulmonary edema . No larger pleural effusions .	As compared to the previous radiograph, the previously malpositioned PICC line in the left jugular vein has been pulled back. However, on today's examination, the PICC line appears to project over the right axillary region. The line should be completely withdrawn and repositioned. The previous right internal jugular vein catheter was removed. There is unchanged mild cardiomegaly at lower lung vol…	1. The finalized report indicates that the previously malpositioned PICC line in the left jugular vein has been pulled back, whereas the preliminary report mentions a stable position of the right PICC line, suggesting a discrepancy in the location and status of the PICC line. 2. The finalized report states that the PICC line now projects over the right axillary region and recommends that the line…	1. Major: The discrepancy regarding the position of the PICC line is major because an incorrectly positioned PICC line can lead to complications such as thrombosis, infection, or arrhythmias if it is in the heart. The discrepancy between the left and right jugular vein is also significant as it may lead to confusion about which side the line is on and could result in inappropriate management. 2. …	1. Discrepancy in the location and status of the PICC line: This seems to be a perceptual error, as the preliminary report failed to notice the change in position of the PICC line from the left to the right side. 2. The finalized report's recommendation for the PICC line to be withdrawn and repositioned, not mentioned in the preliminary report: This could be an interpretive error, as the trainee …	Based on the discrepancies listed between the preliminary and finalized reports, it appears that the trainee could benefit from a review of several anatomic and pathologic topics. Here are the teaching points for each discrepancy: 1. **Understanding of Central Venous Catheters (CVCs):** The trainee should review the normal and abnormal positions of peripherally inserted central catheters (PICC li…	gpt-4-1106-preview
265	RexVal	AP chest compared to ___ : Heart size remains top normal , but previous mild pulmonary edema has cleared . Pulmonary vascular congestion persists . Pleural effusion is small if any . No pneumothorax .	AP chest compared to ___ and ___ of ___:30 a.m.: A new feeding tube ends in the stomach. Left PIC line ends in the SVC. Lungs are low in volume. Previous mild pulmonary edema has resolved. Heart size normal. No pneumothorax. Pleural effusion is small if any.	1. The finalized report mentions a new feeding tube ending in the stomach and a left PICC line ending in the SVC, which are not mentioned in the preliminary report. 2. The finalized report states that the lungs are low in volume, which is not mentioned in the preliminary report. 3. The preliminary report mentions that pulmonary vascular congestion persists, which is not addressed in the finalized…	1. The discrepancy regarding the new feeding tube and the left PICC line is a minor discrepancy. These are clinically relevant findings that should be reported, as they pertain to patient management. The presence and position of lines and tubes must be accurately described to ensure they are functioning properly and not causing complications. However, this oversight is unlikely to cause immediate…	1. The discrepancy regarding the new feeding tube and the left PICC line not being mentioned in the preliminary report is likely a perceptual error. The trainee may have simply not seen or recognized these items on the imaging. 2. The difference in reporting lung volume, with the finalized report mentioning low lung volume and the preliminary report not mentioning it, could also be a perceptual e…	Based on the discrepancies listed between the preliminary and finalized reports, it appears that the trainee could benefit from a review of several key topics in both anatomy and pathology to improve their reporting accuracy. Here are the teaching points for each discrepancy: 1. **Feeding Tubes and Central Lines**: The trainee should review the normal course and positioning of feeding tubes and c…	gpt-4-1106-preview
266	RexVal	No acute cardiopulmonary process . Interval resolution of right lung base opacity since the prior study .	Atelectasis at right lung base with no acute cardiopulmonary process.	1. The finalized report identifies "Atelectasis at right lung base," which is a specific finding not mentioned in the preliminary report. The preliminary report only mentions "No acute cardiopulmonary process" and "Interval resolution of right lung base opacity since the prior study," without specifying that the opacity was due to atelectasis. 2. The preliminary report indicates that there has be…	Discrepancy 1: The finalized report identifies "Atelectasis at right lung base," which is a specific finding not mentioned in the preliminary report. This discrepancy could be considered a minor discrepancy. The preliminary report's omission of the specific finding of atelectasis could potentially affect clinical treatment, as atelectasis might prompt specific management such as physiotherapy, in…	The discrepancies described between the preliminary and finalized reports can be attributed to the following types of errors: 1. The discrepancy regarding the specific finding of "Atelectasis at right lung base" not being mentioned in the preliminary report could be due to a perceptual error if the trainee failed to notice the atelectasis, or it could be an interpretive error if the trainee saw t…	Based on the discrepancies provided, it appears that the trainee may benefit from a review of the following topics: 1. **Pulmonary Atelectasis**: Atelectasis refers to the collapse or closure of a lung resulting in reduced or absent gas exchange. It can be caused by a variety of factors such as obstruction of the airways, compression of the lung, or loss of surfactant. The trainee should understa…	gpt-4-1106-preview
268	RexVal	There is increasing opacity in the right lung base / infrahilar region , which could reflect sequela of aspiration or developing pneumonia . Bilateral small pleural effusions right more than left are re- demonstrated . Left mid lung opacity is noted and might potentially represent chronic changes . Non resolving pneumonia would be another possibility . .	1. Increased nodular opacity in the medial right apex/right suprahilar region underlying fiducial seeds, worrisome for progression of malignancy. 2. Bilateral left greater than right pleural effusion, which is likely loculated at least on the left. 3. Right infrahilar streaky opacity may relate to prior surgery/chronic changes but more acute component not excluded.	1. Location of opacity: The finalized report specifies "medial right apex/right suprahilar region" for the increased nodular opacity, whereas the preliminary report mentions "right lung base / infrahilar region." This discrepancy involves both the location and the description of the opacity. 2. Characterization of the right lung opacity: The finalized report suggests the increased nodular opacity…	1. Location of opacity: This discrepancy is minor. The difference in location could potentially affect clinical treatment, as it may lead to different diagnostic considerations or follow-up imaging, but it is unlikely to cause immediate harm. 2. Characterization of the right lung opacity: This discrepancy is major. The difference between a suspicion of malignancy progression and an infectious or …	The discrepancies between the preliminary and finalized reports can be categorized as follows: 1. Location of opacity: This discrepancy could be due to a perceptual error if the trainee failed to accurately identify the correct location of the opacity, or it could be an interpretive error if the trainee saw the opacity but misinterpreted its location. 2. Characterization of the right lung opacity…	Based on the discrepancies outlined between the preliminary and finalized reports, it would be beneficial for the trainee to review several key topics in both anatomy and pathology to enhance their radiologic interpretation skills. Here are the teaching points for each discrepancy: 1. **Location of opacity**: - **Anatomy Review**: The trainee should revisit the anatomy of the lung, focusing on th…	gpt-4-1106-preview
269	RexVal	ET tube terminates approximately 3 . 5 cm from the carina .	ET tube within 1 cm of the carina. This was discussed with Dr. ___ at 4 p.m. on ___ by Dr. ___ at time of interpretation.	The significant unique discrepancy between the finalized report and the preliminary report is the measured distance of the endotracheal (ET) tube from the carina. The preliminary report states that the ET tube terminates approximately 3.5 cm from the carina, while the finalized report indicates that the ET tube is within 1 cm of the carina. This discrepancy is clinically significant as the positi…	The discrepancy described regarding the endotracheal (ET) tube's distance from the carina is a major discrepancy. The correct placement of the ET tube is critical for patient safety and effective ventilation. If the ET tube is too close to the carina, there is a risk of mainstem bronchus intubation, which can lead to unilateral ventilation and potential lung injury. Conversely, if the ET tube is …	The discrepancy described involves a significant difference in the measured distance of the endotracheal (ET) tube from the carina between the preliminary report by a trainee and the finalized report. The discrepancy is not likely due to a typographical error, as the measurements are quite different (3.5 cm vs. 1 cm). It is also unlikely to be categorized as "other" since the discrepancy is direc…	As an academic radiologist, it is important to address discrepancies between preliminary and finalized reports, especially when they have significant clinical implications. In the case presented, the discrepancy involves the measured distance of the endotracheal (ET) tube from the carina. This is a critical measurement as it can affect patient ventilation and safety. **Teaching Points:** 1. **Ana…	gpt-4-1106-preview
270	RexVal	No acute cardiopulmonary abnormality .	No acute cardiopulmonary abnormality.	Based on the information provided, there are no significant unique discrepancies between the finalized report and the preliminary report. Both statements convey the same message: "No acute cardiopulmonary abnormality." The only difference is a space before the period in the preliminary report, which is a minor typographical error and not a discrepancy in the content of the report. Discrepancies: …	Based on the information provided, there are no discrepancies between the trainee's preliminary report and the finalized report that would fall into the categories of major, minor, additions, or stylistic changes. The only difference mentioned is a minor typographical error (a space before the period), which does not affect the content or the clinical interpretation of the report. Therefore, the …	Based on the information provided, there are no discrepancies related to perceptual or interpretive errors. The only discrepancy mentioned is a minor typographical error due to an extra space before the period in the preliminary report. Therefore, the final line would be: Perceptual: 0, Interpretive: 0, Typographic: 1, Other: 0.	Given the information provided, there are no discrepancies between the trainee's preliminary report and the finalized report that would warrant a review of specific topics in anatomy or pathology. The only difference noted is a minor typographical error, which does not reflect a lack of understanding in any medical or radiological knowledge areas. However, it is always beneficial for trainees to …	gpt-4-1106-preview
271	RexVal	Interval worsening of the moderate interstitial pulmonary edema .	1. Interval worsening of now moderate interstitial pulmonary edema. 2. Dobbhoff tube tip is demonstrated in the region of the pylorus and a post-pyloric position cannot be confirmed.	1. The finalized report specifies that there is "now moderate interstitial pulmonary edema," which implies a change in the condition since the last assessment, whereas the preliminary report simply states "moderate interstitial pulmonary edema" without indicating any interval change. 2. The finalized report includes an additional finding regarding the position of the Dobhoff tube, stating that "D…	The discrepancies between the trainee's preliminary report and the finalized report can be categorized as follows: 1. The change in language from "moderate interstitial pulmonary edema" to "now moderate interstitial pulmonary edema" suggests an interval change in the patient's condition. This could be considered a minor discrepancy, as it may affect clinical treatment by indicating a progression …	The discrepancies between the trainee's preliminary report and the finalized report can be analyzed as follows: 1. The discrepancy regarding the statement "now moderate interstitial pulmonary edema" in the finalized report versus "moderate interstitial pulmonary edema" in the preliminary report suggests an interpretive error. The finalized report implies a change over time, which is an interpreta…	Based on the discrepancies identified between the trainee's preliminary report and the finalized report, there are several topics in anatomy and pathology that would be beneficial for the trainee to review: 1. **Pulmonary Edema and Interval Changes**: The trainee should review the radiographic appearance of pulmonary edema, including the typical findings of interstitial and alveolar edema. Unders…	gpt-4-1106-preview
272	RexVal	Increasing bilateral upper lung opacities , right worse than left , suggestive of pneumonia .	Stable bilateral upper lung opacities, most likely local fibrosis. No evidence of disease progression.	1. Nature of the findings: The preliminary report suggests an active process ("suggestive of pneumonia"), while the finalized report indicates a chronic and stable condition ("most likely local fibrosis"). 2. Progression of disease: The preliminary report implies that there is an increase in the opacities ("Increasing bilateral upper lung opacities"), suggesting a possible worsening of the condit…	Based on the provided analysis of discrepancies between the trainee's preliminary report and the finalized report, here is the categorization of each discrepancy: 1. Nature of the findings: This discrepancy could be considered major if the misinterpretation leads to inappropriate treatment for an active infection versus management of chronic fibrosis. However, if the clinical context and addition…	Based on the provided analysis of discrepancies between a trainee's preliminary report and a finalized report, we can categorize the discrepancies as follows: 1. Nature of the findings discrepancy is likely an interpretive error. The trainee interpreted the findings as suggestive of an active process ("suggestive of pneumonia"), while the finalized report concluded a chronic and stable condition …	As an academic radiologist reviewing these discrepancies, it is important to provide educational feedback to the trainee to help them improve their interpretive skills. The discrepancies noted suggest specific areas where the trainee may benefit from further review and understanding. Here are the teaching points based on the discrepancies: 1. Nature of the findings: - **Teaching Point**: Differen…	gpt-4-1106-preview
273	RexVal	Focal peripheral right upper lobe noduular opacity appears slightly more prominent than on prior studies , possibly due to overlap of the right scapula . However , further evaluation with a chest CT may be helpful to more fully characterize this region and to exclude the possibility of a slowly growing lung adenocarcinoma at this site . Findings and recommendation were discussed by telephone with…	Irregularly marginated 3-cm mass in the lingula has grown since prior studies. Although previously attributed to round atelectasis, its growth and margins raise the potential concern for a slowly growing lung adenocarcinoma. CT of the chest is recommended for further evaluation of this finding. These findings were discussed with Dr. ___ via phone at 3:05 p.m. by ___.	1. Location of the mass: The finalized report identifies the mass as being in the lingula, whereas the preliminary report describes a "focal peripheral right upper lobe nodular opacity." The lingula is a part of the left lung, not the right upper lobe. 2. Description of the mass: The finalized report describes the mass as "irregularly marginated" and 3 cm in size, which is not mentioned in the pr…	1. Location of the mass: This discrepancy is major because it involves a misidentification of the anatomical location of the mass. Identifying the correct location is crucial for accurate diagnosis, treatment planning, and follow-up. A mass in the lingula of the left lung versus the right upper lobe could represent different pathologies and could lead to inappropriate patient management if not co…	1. Location of the mass: This discrepancy is likely due to an interpretive error, as the mass was incorrectly localized to the right upper lobe instead of the lingula, which is in the left lung. 2. Description of the mass: This could be a perceptual error if the trainee did not notice the irregular margins and size, or it could be an interpretive error if they saw the mass but did not appreciate …	Based on the discrepancies outlined between the preliminary and finalized reports, there are several topics in anatomy and pathology that would be beneficial for the trainee to review: 1. **Pulmonary Anatomy**: The trainee confused the location of the mass, mistaking the lingula (part of the left lung) for the right upper lobe. A detailed review of pulmonary anatomy, including the lobes of the lu…	gpt-4-1106-preview
274	RexVal	Left pleural effusion with overlying atelectasis , underlying consolidation not excluded .	Left pleural effusion with overlying atelectasis, underlying consolidation is difficult to exclude.	The finalized report and the preliminary report provided are very similar in content, with only minor differences in wording. The finalized report states "underlying consolidation is difficult to exclude," while the preliminary report states "underlying consolidation not excluded." The difference here is subtle and reflects a slight variation in the level of certainty or emphasis on the difficult…	Based on the information provided, the discrepancy between the trainee's preliminary report and the finalized report appears to be stylistic in nature. The difference in wording ("underlying consolidation is difficult to exclude" vs. "underlying consolidation not excluded") does not change the clinical content or the interpretation of the findings significantly. Both statements convey that there …	Based on the information provided, there is no clear discrepancy between the trainee's preliminary report and the finalized report in terms of the findings. The difference in wording ("underlying consolidation is difficult to exclude" vs. "underlying consolidation not excluded") does not indicate a perceptual or interpretive error, nor does it suggest a typographical error. Instead, it reflects a…	Based on the discrepancy described, it appears that the difference between the preliminary report and the finalized report is not so much a matter of anatomy or pathology knowledge, but rather a difference in the expression of diagnostic uncertainty. The discrepancy does not indicate a fundamental misunderstanding of the underlying anatomy or pathology, but rather a variation in the radiologist's…	gpt-4-1106-preview
275	RexVal	Diffuse alveolar opacities concerning for multifocal pneumonia. Probable mild pulmonary vascular congestion and small bilateral pleural effusions.	Worsening multifocal opacities concerning for pneumonia. Probable mild pulmonary vascular congestion. Low lung volumes.	1. The finalized report specifies "worsening multifocal opacities" which implies a comparison to prior imaging or clinical context, suggesting a change over time, whereas the preliminary report simply states "diffuse alveolar opacities" without indicating progression. 2. The preliminary report mentions "small bilateral pleural effusions," which are not included in the finalized report. This could…	Based on the provided analysis of discrepancies between the trainee's preliminary report and the finalized report by an academic radiologist, here is the classification of each discrepancy: 1. "Worsening multifocal opacities" vs. "diffuse alveolar opacities": This discrepancy could be considered minor, as it provides a clinical context and suggests a change over time which may affect the clinical…	1. The discrepancy regarding "worsening multifocal opacities" versus "diffuse alveolar opacities" seems to be an interpretive error. The trainee did not contextualize the opacities in terms of progression, which the academic radiologist did, possibly after reviewing prior imaging or clinical information. 2. The absence of "small bilateral pleural effusions" in the finalized report that were menti…	Based on the discrepancies identified between the trainee's preliminary report and the finalized report, there are several topics in anatomy and pathology that would be beneficial for the trainee to review: 1. **Progression of Disease in Imaging**: The trainee should understand the importance of comparing current imaging to prior studies to assess for changes over time. This is crucial in determi…	gpt-4-1106-preview
